# Supplementary material for: Identification of methylation sites and signature genes with prognostic value for luminal breast cancer
Source: BMC Cancer. 2018 Apr 11;18:405. doi: 10.1186/s12885-018-4314-9 (PMC5896050; doi:10.1186/s12885-018-4314-9)
Supplement: Supplementary file 6 — Table S1. Clinical information of 210 luminal breast cancer samples. (XLSX 10 kb) [file 12885_2018_4314_MOESM6_ESM.xlsx]

## Sheet: Sheet1
				Table S1 Clinical information of 210 luminal breast cancer samples
				Clinical	Normal	Tumor
				Age(mean± s)	56.38± 14.59	60.73±13.18
				ER(Positive/Negative)	-	204/1
				HER2(Positive/Negative)	-	25/171
				PR(Positive/Negative)	-	179/24
				pathologic_M(M1/M0)	-	6/195
				pathologic_N(N3/N2/N1/N0)	-	14/15/68/106
				pathologic_T(T4/T3/T2/T1)	-	13/18/113/66
				Stage(IV /III / II / I)	-	6/35/115/43
				Radiation therapy(Yes/No)	-	87/78
				Death (Dead/Alive)	12/9	28/182
				Overall survival days	1138.29±650.42	904.59±972.18
