# Supplementary material for: Identification of methylation sites and signature genes with prognostic value for luminal breast cancer
Source: BMC Cancer. 2018 Apr 11;18:405. doi: 10.1186/s12885-018-4314-9 (PMC5896050; doi:10.1186/s12885-018-4314-9)
Supplement: Supplementary file 7 — Table S2. List of DEmethylated sites. (XLS 105 kb) [file 12885_2018_4314_MOESM7_ESM.xls]

## Sheet: meth-test
Table S2. List of DEmethylated sites
id	Gene	p.value	FDR	Diff_Beta	Normal-average	Tumor-average
cg00134787	MYH1	1.9e-18	6.62e-17	-0.44073	0.79532	0.35459
cg00174500	CMTM5	5.89e-27	5.38e-25	0.430344	0.28321	0.713554
cg00202711	HTR2C	6e-08	4.25e-07	0.322794	0.098385	0.421179
cg00283535	ANXA13	6.82e-32	9.91e-30	0.325678	0.519795	0.845473
cg00294382	IL23A	4.29e-26	3.61e-24	0.388182	0.174005	0.562187
cg00333226	VWC2	5.73e-18	1.89e-16	0.381432	0.07601	0.457442
cg00489401	FLT4	8.19e-40	2.49e-37	0.509068	0.22443	0.733498
cg00497084	PPEF1	3.67e-14	7.8e-13	-0.304517	0.82165	0.517133
cg00499822	CXCL12	1.16e-19	4.68e-18	0.325137	0.38067	0.705807
cg00516481	PDE9A	6.35e-16	1.68e-14	0.342963	0.21593	0.558893
cg00548268	NPTX2	5.75e-45	2.94e-42	0.462399	0.27851	0.740909
cg00619207	DENND2D	2.11e-42	7.71e-40	-0.355603	0.65506	0.299457
cg00627233	REG3G	1.91e-20	8.34e-19	-0.411028	0.70946	0.298432
cg00903242	CHL1	7.77e-08	5.41e-07	0.307741	0.12258	0.430321
cg00911351	PCDHGB3	5.95e-16	1.58e-14	0.356439	0.075945	0.432384
cg00949442	ABCA3	2.2e-21	1.07e-19	0.579372	0.11448	0.693852
cg00995327	CHST2	4.21e-09	3.82e-08	0.380332	0.03259	0.412922
cg01078434	MAS1L	1.7e-08	1.36e-07	-0.342427	0.926365	0.583938
cg01109219	RASGRP3	3.95e-39	1.12e-36	-0.538013	0.81961	0.281597
cg01185080	ZNF710	3.26e-11	4.41e-10	0.385072	0.250215	0.635287
cg01305421	IGF1	4.46e-13	8.16e-12	0.368144	0.19652	0.564664
cg01335367	C12orf34	5.86e-55	1.42e-51	0.573015	0.18608	0.759095
cg01344171	RSPH9	9.31e-10	9.64e-09	0.324532	0.41684	0.741372
cg01402255	GATAD2B	2.7e-19	1.03e-17	0.313174	0.197985	0.511159
cg01484156	NCALD	5.68e-12	8.79e-11	0.349756	0.435275	0.785031
cg01550148	H2AFY	1.07e-26	9.38e-25	0.430179	0.271675	0.701854
cg01568736	SERPINB7	6.91e-07	3.98e-06	-0.307963	0.903915	0.595952
cg01572266	PTPRG	3.67e-07	2.22e-06	-0.323526	0.582575	0.259049
cg01580681	HAND2	6.22e-17	1.83e-15	0.378553	0.17109	0.549643
cg01593385	FGG	9.36e-35	1.76e-32	-0.38943	0.61515	0.22572
cg01637734	CD5L	1.13e-09	1.15e-08	-0.399451	0.82428	0.424829
cg01731341	FGF6	1.75e-18	6.12e-17	-0.3394	0.90329	0.56389
cg01777397	CLIP4	6.42e-17	1.89e-15	0.485384	0.05458	0.539964
cg01830294	WNT2	1.22e-18	4.36e-17	0.417537	0.134265	0.551802
cg01899253	FLT1	7.01e-10	7.42e-09	0.338174	0.21724	0.555414
cg02055963	CDX2	1.59e-16	4.49e-15	0.401847	0.068315	0.470162
cg02085507	TRIP10	5.99e-15	1.4e-13	0.485117	0.162175	0.647292
cg02131853	TMEM156	8.56e-47	5.48e-44	-0.306784	0.461855	0.155071
cg02164046	SST	2.64e-25	1.96e-23	0.536256	0.07924	0.615496
cg02170525	CD8A	9.1e-18	2.92e-16	0.32658	0.109055	0.435635
cg02250594	ONECUT2	1.63e-18	5.71e-17	0.496311	0.12892	0.625231
cg02254461	CSRNP1	1.05e-18	3.77e-17	0.367047	0.41036	0.777407
cg02332525	GRM7	3.18e-23	1.94e-21	0.37393	0.160315	0.534245
cg02399455	SRI	8.4e-18	2.71e-16	-0.400656	0.91923	0.518574
cg02409351	ALX1	1.88e-09	1.84e-08	0.337542	0.06325	0.400792
cg02431964	MARCO	1.5e-10	1.8e-09	-0.389219	0.93156	0.542341
cg02498063	CCDC60	6.55e-11	8.42e-10	0.313671	0.38983	0.703501
cg02504280	MAGEA12	1.96e-14	4.29e-13	-0.391067	0.90396	0.512893
cg02553486	CORIN	1.19e-18	4.26e-17	0.330928	0.360695	0.691623
cg02595219	KCNE3	7.53e-44	3.57e-41	0.535037	0.17536	0.710397
cg02613386	FBXO39	3.91e-17	1.18e-15	0.45922	0.085715	0.544935
cg02643667	TFF1	1.12e-33	1.84e-31	-0.433247	0.84344	0.410193
cg02672493	TMEM22	5.53e-16	1.47e-14	0.423885	0.085175	0.50906
cg02682905	ZNF776	1.43e-08	1.15e-07	-0.324293	0.843995	0.519702
cg02721374	OR1D2	6.43e-14	1.31e-12	-0.304685	0.794745	0.49006
cg02844545	GCM2	1.35e-20	6.08e-19	0.41097	0.17329	0.58426
cg02860342	HCN4	6.93e-16	1.82e-14	0.330013	0.23479	0.564803
cg02880679	MBTD1	1.85e-32	2.78e-30	-0.548966	0.83795	0.288984
cg02885771	LTV1	1.44e-25	1.11e-23	0.401855	0.42214	0.823995
cg02912041	TMEM207	4.69e-09	4.2e-08	-0.322932	0.800335	0.477403
cg02946850	GRM8	8.86e-11	1.11e-09	-0.339226	0.81297	0.473744
cg02983451	KLF11	8.04e-06	3.76e-05	0.304348	0.05955	0.363898
cg02989940	AHSP	6.38e-25	4.51e-23	-0.469905	0.8062	0.336295
cg02992596	RBM46	5.29e-16	1.41e-14	-0.311658	0.779615	0.467957
cg02994956	NEFH	2.18e-16	6.02e-15	0.337683	0.26473	0.602413
cg03064067	SLC6A15	8.26e-08	5.71e-07	0.318112	0.155675	0.473787
cg03109316	ZNF80	5.6e-27	5.19e-25	-0.499942	0.90423	0.404288
cg03160135	VGLL2	1.05e-21	5.29e-20	0.362103	0.121665	0.483768
cg03278643	EVC2	3.12e-15	7.63e-14	0.30669	0.37606	0.68275
cg03365437	ALDH1A2	6.48e-11	8.37e-10	0.330998	0.097915	0.428913
cg03417466	TYR	9.04e-10	9.39e-09	-0.308395	0.812475	0.50408
cg03468463	SERPINB12	2.44e-11	3.37e-10	-0.427665	0.890785	0.46312
cg03503295	DNAH5	1.33e-18	4.73e-17	-0.401142	0.80247	0.401328
cg03544320	CRMP1	6.34e-09	5.54e-08	0.338623	0.258245	0.596868
cg03557698	C1orf177	2.68e-49	2.45e-46	0.32326	0.60306	0.92632
cg03561565	KCNS2	2.29e-12	3.76e-11	0.423604	0.153865	0.577469
cg03608577	OR12D3	1.28e-13	2.51e-12	-0.364441	0.847845	0.483404
cg03755123	UTF1	5.42e-15	1.28e-13	0.372157	0.103225	0.475382
cg03933322	CSAD	1.7e-08	1.36e-07	-0.326983	0.571685	0.244702
cg03943081	TCERG1L	4.34e-14	9.09e-13	0.380897	0.0796	0.460497
cg03958979	NR2E1	2.5e-32	3.72e-30	0.5413	0.161115	0.702415
cg03969797	MKRN3	4.05e-08	2.97e-07	-0.362658	0.91801	0.555352
cg03973663	LYN	3.79e-37	8.82e-35	-0.310381	0.43966	0.129279
cg03998348	TMCO5A	1.84e-13	3.52e-12	-0.418828	0.91198	0.493152
cg04052038	CLDN8	8.48e-11	1.06e-09	-0.34715	0.752445	0.405295
cg04062391	ZNF560	1.58e-12	2.7e-11	0.381613	0.056495	0.438108
cg04106785	CDK5R1	1.69e-10	2.01e-09	0.335325	0.30994	0.645265
cg04184278	GYS2	5.6e-11	7.28e-10	-0.357331	0.781305	0.423974
cg04263186	TACR3	6.74e-10	7.17e-09	0.301591	0.146675	0.448266
cg04268405	CHST3	5.04e-38	1.32e-35	0.379081	0.42823	0.807311
cg04273431	GNL1	1.97e-12	3.29e-11	0.35316	0.25981	0.61297
cg04345475	ARFIP2	4.01e-16	1.09e-14	-0.343895	0.824825	0.48093
cg04369341	TOX2	1.85e-11	2.61e-10	0.33799	0.1191	0.45709
cg04375036	PPP1CC	6.64e-22	3.48e-20	0.344791	0.504935	0.849726
cg04391111	TP73,WDR8	1.72e-13	3.31e-12	0.356792	0.24477	0.601562
cg04446579	ANKRD45	3.72e-18	1.24e-16	0.317245	0.069355	0.3866
cg04448487	GDAP1L1	4.91e-12	7.68e-11	0.342878	0.227725	0.570603
cg04458548	FETUB	1.99e-09	1.93e-08	-0.35598	0.736145	0.380165
cg04527918	UCN	2.46e-19	9.48e-18	0.379615	0.36412	0.743735
cg04574507	CD1B	2.87e-18	9.69e-17	-0.44048	0.76817	0.32769
cg04597449	GPR150	1.36e-20	6.1e-19	0.377835	0.189805	0.56764
cg04598121	PENK	5.39e-33	8.51e-31	0.44297	0.13496	0.57793
cg04689061	PKIA	8.36e-17	2.44e-15	0.392562	0.32922	0.721782
cg04721883	ESX1	1.6e-18	5.62e-17	0.373608	0.29826	0.671868
cg04747322	SNCAIP	1.21e-08	9.89e-08	0.327094	0.052805	0.379899
cg04786857	SPDYA	4.13e-07	2.48e-06	0.300287	0.04289	0.343177
cg04907257	ADCY2	1.39e-16	3.96e-15	0.352149	0.38378	0.735929
cg05056120	EBF1	1.18e-22	6.59e-21	0.367169	0.09872	0.465889
cg05089968	PRR18	1.37e-36	2.97e-34	-0.479655	0.723385	0.24373
cg05109049	EVI2B	5.77e-23	3.37e-21	-0.413827	0.699585	0.285758
cg05158615	NPY	3.88e-34	6.8e-32	0.467605	0.124045	0.59165
cg05358404	RTEL1	1.17e-14	2.64e-13	0.376208	0.23034	0.606548
cg05440289	IVL	2.48e-17	7.55e-16	-0.452621	0.900585	0.447964
cg05483509	ATP6V0C	4.09e-10	4.53e-09	0.346115	0.044615	0.39073
cg05485060	CTNNAL1	1.92e-23	1.19e-21	0.44884	0.31087	0.75971
cg05488632	EPHX3	1.67e-22	9.13e-21	0.406678	0.274585	0.681263
cg05508084	ZNF667	1.4e-08	1.13e-07	0.340501	0.05625	0.396751
cg05521696	SLC2A14	1.44e-23	9.03e-22	0.455809	0.0622	0.518009
cg05675373	KCNC4	4.54e-09	4.08e-08	0.313571	0.047605	0.361176
cg05828624	REG1A	1.89e-20	8.31e-19	-0.435396	0.90123	0.465834
cg05861567	MLC1	4.42e-10	4.87e-09	0.368522	0.240855	0.609377
cg05890484	BHMT	2.53e-13	4.76e-12	0.307804	0.45192	0.759724
cg06022562	ZNF750	2.13e-18	7.33e-17	-0.393474	0.778235	0.384761
cg06092815	SPHKAP	1.44e-13	2.81e-12	0.330477	0.179705	0.510182
cg06119575	TAL2	6.79e-41	2.17e-38	-0.44863	0.659945	0.211315
cg06255227	NPBWR2	9.19e-13	1.61e-11	-0.303309	0.86018	0.556871
cg06275635	PGLYRP3	7.95e-08	5.52e-07	-0.346973	0.76705	0.420077
cg06276653	FAM135B	7.37e-12	1.12e-10	-0.382037	0.8415	0.459463
cg06291867	HTR7	3.72e-12	5.9e-11	0.36269	0.12395	0.48664
cg06363129	SOSTDC1	9.74e-23	5.49e-21	0.430286	0.295265	0.725551
cg06367117	ALDOC	1.37e-06	7.47e-06	0.325237	0.053075	0.378312
cg06417962	RNH1	5.17e-13	9.35e-12	0.345188	0.45169	0.796878
cg06434470	DPP6	9.9e-14	1.98e-12	-0.41614	0.89358	0.47744
cg06436504	FILIP1L	3.78e-15	9.07e-14	-0.369176	0.829665	0.460489
cg06488505	LRRC37B2	1.59e-14	3.52e-13	-0.323677	0.80334	0.479663
cg06501084	KCNH5	6.94e-12	1.06e-10	-0.329862	0.71138	0.381518
cg06539804	CPXM1	3.54e-10	3.97e-09	0.350949	0.02156	0.372509
cg06572160	KCNC3	1.8e-23	1.12e-21	0.415004	0.121185	0.536189
cg06615154	S100A3	2.55e-39	7.41e-37	0.337753	0.485345	0.823098
cg06621358	CELSR3	3.11e-10	3.54e-09	0.305813	0.15233	0.458143
cg06638433	IGF2BP1	1.26e-12	2.17e-11	0.341229	0.272965	0.614194
cg06710648	DAB1	2.09e-25	1.58e-23	0.446415	0.231615	0.67803
cg06771126	HOPX	2.14e-35	4.21e-33	-0.35421	0.51911	0.1649
cg06906435	C14orf177	8e-08	5.55e-07	-0.321088	0.760615	0.439527
cg06940107	C21orf100	5.57e-20	2.32e-18	-0.434107	0.86877	0.434663
cg06971096	PTPRN	5.9e-14	1.21e-12	0.428267	0.08695	0.515217
cg07084163	UGT3A2	6.31e-24	4.04e-22	0.393356	0.088845	0.482201
cg07186138	APOBEC3C	5.33e-25	3.83e-23	0.421456	0.155265	0.576721
cg07197059	EFS	5.52e-13	9.93e-12	0.359075	0.151905	0.51098
cg07307078	TUBB6	3.05e-22	1.63e-20	0.497019	0.142875	0.639894
cg07337598	ANXA9	6.77e-28	6.82e-26	-0.378468	0.6782	0.299732
cg07347645	SYCP2	7.62e-16	1.99e-14	-0.46401	0.89701	0.433
cg07376535	ADCYAP1	1.14e-13	2.25e-12	0.340054	0.03792	0.377974
cg07471052	C17orf106	1.71e-07	1.11e-06	-0.337183	0.885665	0.548482
cg07525077	RNASE3	8.65e-27	7.68e-25	-0.468875	0.727505	0.25863
cg07536847	PAX7	5.43e-20	2.27e-18	0.351659	0.23747	0.589129
cg07548313	CD1C	7.41e-10	7.79e-09	-0.388919	0.824515	0.435596
cg07644368	CDO1	3.84e-27	3.64e-25	0.437355	0.24457	0.681925
cg07658590	SLC19A1	8.51e-25	5.92e-23	0.322992	0.264315	0.587307
cg07660236	ZSCAN12	1.72e-20	7.61e-19	0.393588	0.062085	0.455673
cg07841014	REG1B	2.87e-16	7.86e-15	-0.356541	0.88586	0.529319
cg07845392	SLC25A10	4.14e-14	8.71e-13	0.303452	0.279705	0.583157
cg07922606	HIST1H3E	6.89e-15	1.6e-13	0.318733	0.533875	0.852608
cg08047907	C1orf114	7.19e-41	2.24e-38	0.602957	0.084125	0.687082
cg08057475	SLC30A4	3.17e-16	8.63e-15	-0.420355	0.875835	0.45548
cg08101264	ACOT8	1.91e-10	2.25e-09	0.371553	0.059375	0.430928
cg08108953	WFDC13	2.23e-54	4.08e-51	-0.42721	0.59448	0.16727
cg08109815	NMBR	6.9e-25	4.85e-23	0.402591	0.15554	0.558131
cg08209133	SLC10A4	1.75e-15	4.42e-14	0.315246	0.206075	0.521321
cg08260959	HIST1H4F	3.45e-11	4.64e-10	0.405099	0.05085	0.455949
cg08285151	HDAC9	1.28e-15	3.26e-14	0.368056	0.19993	0.567986
cg08315770	KCNK17	2.16e-07	1.38e-06	0.333329	0.03916	0.372489
cg08367223	SNRPA	7.65e-22	3.93e-20	-0.302438	0.6443	0.341862
cg08403419	RXFP4	3.14e-13	5.86e-12	0.36342	0.292205	0.655625
cg08441806	NKX6-2	8.38e-20	3.44e-18	0.377641	0.211695	0.589336
cg08474603	CRP	1.21e-11	1.76e-10	-0.41646	0.87027	0.45381
cg08519905	CD9	4.2e-24	2.74e-22	0.492815	0.078815	0.57163
cg08575537	EPO	1.62e-11	2.31e-10	0.422478	0.1535	0.575978
cg08578734	GRIA1	1.78e-12	2.99e-11	0.464655	0.058085	0.52274
cg08658594	PRH1	1.41e-29	1.7e-27	-0.493227	0.867145	0.373918
cg08668790	ZNF154	1.62e-12	2.75e-11	0.472432	0.06286	0.535292
cg08876932	PHOX2A	2.85e-13	5.35e-12	0.337008	0.09221	0.429218
cg08886154	PAX4	1.7e-20	7.55e-19	-0.323947	0.63583	0.311883
cg08942800	CRISP2	1e-22	5.61e-21	0.445593	0.35325	0.798843
cg08952029	CHRDL2	1.2e-14	2.69e-13	0.36303	0.28046	0.64349
cg09037813	LRRFIP1	1.87e-36	3.92e-34	-0.407724	0.694045	0.286321
cg09061733	SERPING1	9.46e-24	5.96e-22	0.473881	0.212245	0.686126
cg09068528	ACADL	9.93e-07	5.54e-06	0.349782	0.02944	0.379222
cg09082287	DNAJC6	7.52e-16	1.97e-14	0.472594	0.084445	0.557039
cg09096031	RFTN2	2.2e-21	1.07e-19	0.344889	0.274325	0.619214
cg09120035	CYP11B1	2.1e-16	5.83e-15	-0.387845	0.819195	0.43135
cg09243021	TMEM139	1.94e-18	6.74e-17	0.439268	0.1999	0.639168
cg09272256	AKR1C4	4.47e-11	5.87e-10	0.357346	0.306745	0.664091
cg09290866	IL15RA	7.27e-11	9.27e-10	0.35299	0.157895	0.510885
cg09396217	ANGPT1	3.77e-07	2.28e-06	0.315874	0.23687	0.552744
cg09473585	C3orf14	1.67e-14	3.69e-13	-0.352105	0.797615	0.44551
cg09478478	CD1E	7.75e-12	1.17e-10	-0.381288	0.75405	0.372762
cg09492887	SLC26A5	1.1e-07	7.41e-07	0.303658	0.232605	0.536263
cg09582042	GPR180	2.29e-12	3.76e-11	0.382471	0.12094	0.503411
cg09649610	GNG4	4.48e-36	9.1e-34	0.582221	0.174425	0.756646
cg09656934	TDRD5	2.34e-10	2.72e-09	0.391682	0.15396	0.545642
cg09786257	PCSK1	1.18e-21	5.9e-20	0.316958	0.29072	0.607678
cg09793866	STAR	3.25e-23	1.97e-21	-0.390081	0.825515	0.435434
cg09816471	SNN	6.53e-12	1e-10	0.375251	0.23389	0.609141
cg09837977	LRRN3	1.07e-43	4.72e-41	0.480296	0.31661	0.796906
cg09847584	RIMBP2	3.75e-22	1.98e-20	-0.449279	0.948975	0.499696
cg09945801	WRN,PURG	1.24e-08	1.01e-07	0.326633	0.168355	0.494988
cg09952204	RASGRF2	1.23e-11	1.78e-10	0.398305	0.02527	0.423575
cg09963123	FLJ13197	4.34e-09	3.92e-08	0.325141	0.11875	0.443891
cg10236239	SULT1C4	9.34e-17	2.71e-15	0.322499	0.261865	0.584364
cg10238818	CYYR1	4.11e-13	7.57e-12	0.404725	0.025375	0.4301
cg10257049	C5orf4	2.16e-12	3.57e-11	0.365116	0.106135	0.471251
cg10318258	RIPK3	2.03e-11	2.85e-10	-0.325425	0.882365	0.55694
cg10347418	ZNF436	3.31e-23	2e-21	-0.311014	0.631175	0.320161
cg10451565	GPR77	3.51e-43	1.4e-40	-0.300914	0.47271	0.171796
cg10503138	CNTN4	5.5e-14	1.13e-12	-0.407715	0.843195	0.43548
cg10539507	NKX6-1	2.19e-08	1.7e-07	0.32484	0.047745	0.372585
cg10541755	EIF5A2	8.82e-11	1.1e-09	0.399395	0.03528	0.434675
cg10707565	CUBN	8.52e-14	1.71e-12	-0.40583	0.84569	0.43986
cg10742801	PRAP1	1.82e-14	4.01e-13	0.349643	0.2178	0.567443
cg10758292	DEFA1	4.69e-13	8.57e-12	-0.34012	0.857895	0.517775
cg10784030	INPP5B	1.17e-19	4.71e-18	0.418067	0.255745	0.673812
cg10832945	FLJ45964	2.35e-07	1.49e-06	-0.330722	0.943995	0.613273
cg10883303	HOXA13	1.75e-10	2.08e-09	0.415084	0.06997	0.485054
cg10895543	CDKN2A	3.3e-19	1.26e-17	0.373203	0.22886	0.602063
cg10957151	HOXD9	8.48e-17	2.47e-15	0.402135	0.140345	0.54248
cg10989326	EVI5	8.56e-12	1.28e-10	-0.330281	0.85071	0.520429
cg11003133	AIM2	1.03e-27	1.01e-25	-0.407591	0.59794	0.190349
cg11038843	B3GAT1	6.12e-09	5.36e-08	0.334581	0.107815	0.442396
cg11161873	FLJ39575	3.51e-09	3.24e-08	-0.330242	0.88869	0.558448
cg11172423	CLDN19	8.07e-36	1.61e-33	0.300839	0.593875	0.894714
cg11325578	GPR143	6.6e-10	7.03e-09	0.321939	0.27788	0.599819
cg11375102	IFT140	1.48e-31	2.08e-29	0.354036	0.31365	0.667686
cg11452221	GEFT	1.81e-19	7.1e-18	0.423596	0.149895	0.573491
cg11511443	LMO3	6.4e-09	5.58e-08	-0.305606	0.806385	0.500779
cg11647681	PCDHGA8	3.09e-14	6.63e-13	0.34928	0.213745	0.563025
cg11750883	CRCT1	3.95e-23	2.33e-21	-0.381815	0.71776	0.335945
cg11832722	DSC3	7.98e-09	6.8e-08	0.384002	0.048315	0.432317
cg11976616	C6	2.7e-17	8.2e-16	-0.429229	0.856005	0.426776
cg11984608	CLDN16	1.11e-09	1.13e-08	-0.313369	0.92556	0.612191
cg12024292	ASTN2	1.84e-16	5.14e-15	0.340755	0.044815	0.38557
cg12111714	ATP8A2	5.65e-47	3.8e-44	0.577462	0.20297	0.780432
cg12163132	TBX2	4.62e-17	1.37e-15	0.317901	0.20027	0.518171
cg12207371	CD163	6.74e-13	1.2e-11	-0.335695	0.62445	0.288755
cg12265829	ADCY4	7.82e-22	4e-20	0.491468	0.163805	0.655273
cg12274479	HSPG2	2.21e-24	1.47e-22	0.327922	0.529295	0.857217
cg12278770	C1orf90	2.49e-15	6.16e-14	0.338529	0.344295	0.682824
cg12348970	SLC24A2	2.65e-15	6.53e-14	-0.469052	0.916675	0.447623
cg12351433	LHCGR	1.83e-11	2.59e-10	0.395335	0.136315	0.53165
cg12397274	TINAG	2.94e-21	1.4e-19	-0.364105	0.628545	0.26444
cg12493906	MMP26	3.5e-21	1.65e-19	-0.397792	0.698235	0.300443
cg12547930	WFDC6	1.41e-20	6.31e-19	-0.38961	0.66552	0.27591
cg12554476	GP2	1.2e-08	9.82e-08	-0.339317	0.742165	0.402848
cg12610744	KRT4	5.86e-18	1.93e-16	-0.320099	0.698925	0.378826
cg12613383	PLD5	1.44e-13	2.81e-12	0.31723	0.123835	0.441065
cg12768605	LYPD5	1.71e-09	1.69e-08	0.348863	0.032345	0.381208
cg12874092	VIM	1.98e-06	1.05e-05	0.300073	0.00812	0.308193
cg12878228	PRSS1	3.62e-12	5.76e-11	-0.337864	0.7624	0.424536
cg12970081	GPR32	6.06e-10	6.54e-09	-0.374391	0.690735	0.316344
cg13035743	PRRT1	7.11e-07	4.09e-06	0.35727	0.164205	0.521475
cg13038560	C2orf47	9.48e-09	7.95e-08	-0.305369	0.91416	0.608791
cg13099330	RBP1	3.58e-18	1.2e-16	0.350045	0.413395	0.76344
cg13121699	ZNF804A	5.67e-10	6.13e-09	0.319527	0.081325	0.400852
cg13262687	POU4F2	1.14e-11	1.67e-10	0.330642	0.153365	0.484007
cg13288195	FBXL22	2.87e-28	3.09e-26	0.497672	0.305825	0.803497
cg13447818	FLG	2.91e-12	4.72e-11	-0.367048	0.871265	0.504217
cg13492227	FGF11	3.43e-10	3.85e-09	0.314014	0.30061	0.614624
cg13577076	PRKAR1B	1.38e-08	1.12e-07	0.388107	0.03513	0.423237
cg13755070	FLI1	1.17e-08	9.59e-08	0.312554	0.03569	0.348244
cg13801416	AKR1B1	3.26e-15	7.94e-14	0.474263	0.031655	0.505918
cg13870494	MAMDC2	3.52e-15	8.53e-14	0.399596	0.244045	0.643641
cg13870866	TBX20	1.61e-15	4.09e-14	0.389475	0.178675	0.56815
cg13901526	GYPC	2.26e-13	4.28e-12	0.407735	0.052925	0.46066
cg13944141	PRSS2	1.97e-17	6.09e-16	-0.397045	0.782015	0.38497
cg13991233	GAS7	1.07e-10	1.32e-09	0.345653	0.050145	0.395798
cg14008883	SLC18A3	1.59e-21	7.82e-20	0.424239	0.100185	0.524424
cg14107638	MAGEA5	4.34e-19	1.63e-17	-0.324024	0.76357	0.439546
cg14153740	TRYX3	1.94e-08	1.52e-07	-0.304586	0.818935	0.514349
cg14258236	OR5V1	3.4e-09	3.14e-08	-0.323232	0.801305	0.478073
cg14409958	ENPP2	1.94e-15	4.87e-14	0.380385	0.098825	0.47921
cg14423778	MBNL1	2.21e-22	1.19e-20	0.32446	0.34338	0.66784
cg14456683	ZIC1	1.07e-30	1.38e-28	0.47427	0.19033	0.6646
cg14462830	TRDN	2.75e-08	2.09e-07	-0.31158	0.85136	0.53978
cg14494812	TOB1	3.06e-13	5.71e-12	-0.412398	0.806725	0.394327
cg14620221	OR8B8	1.51e-10	1.81e-09	-0.325328	0.87176	0.546432
cg14652095	HIST1H1A	2.54e-59	1.08e-55	0.576003	0.26008	0.836083
cg14659547	RETNLB	1.21e-09	1.23e-08	-0.319428	0.766365	0.446937
cg14696870	FCER1A	9.21e-20	3.76e-18	-0.472865	0.76556	0.292695
cg14721213	FMO2	7.6e-18	2.46e-16	0.461687	0.192125	0.653812
cg14785479	SCARF2	8.36e-09	7.11e-08	0.345634	0.038715	0.384349
cg14826683	SPRR2D	1.57e-07	1.03e-06	-0.334438	0.702895	0.368457
cg14862827	SUSD1	1.26e-07	8.42e-07	-0.441918	0.770555	0.328637
cg14925024	C1orf35	1.92e-08	1.51e-07	0.306099	0.401945	0.708044
cg15016628	BRS3	4.77e-14	9.91e-13	-0.323241	0.62906	0.305819
cg15083233	AKAP2	1.19e-12	2.05e-11	0.33716	0.19341	0.53057
cg15149938	C22orf34	4.39e-11	5.78e-10	-0.347536	0.750285	0.402749
cg15175266	CDH12	2.78e-12	4.54e-11	-0.352416	0.88439	0.531974
cg15191648	SALL3	2.06e-21	1.01e-19	0.452536	0.101215	0.553751
cg15227610	CRYAB	7.59e-34	1.29e-31	0.357825	0.433005	0.79083
cg15398520	LPAL2	9.56e-12	1.42e-10	-0.403251	0.840995	0.437744
cg15403517	SRD5A2	4.51e-07	2.69e-06	0.347803	0.126645	0.474448
cg15448245	GGT5	3.49e-29	4.1e-27	0.402776	0.218335	0.621111
cg15528736	FCGRT	3.69e-15	8.89e-14	0.302994	0.14358	0.446574
cg15539420	HOXB8	2.06e-18	7.1e-17	0.367748	0.3208	0.688548
cg15540820	EOMES	1.18e-16	3.38e-15	0.366294	0.18708	0.553374
cg15583072	IAPP	1.39e-32	2.12e-30	-0.381667	0.620215	0.238548
cg15604467	POU4F1	2.09e-11	2.92e-10	0.357445	0.02654	0.383985
cg15607672	OTX2	6.06e-12	9.32e-11	0.323391	0.299425	0.622816
cg15700197	OR10J1	3.1e-41	1.02e-38	-0.397618	0.523905	0.126287
cg15720535	AGPAT2	2.03e-17	6.26e-16	0.421994	0.247425	0.669419
cg15739437	TSLP	3.94e-49	3.36e-46	-0.341851	0.479055	0.137204
cg15746445	TRPM8	4.73e-14	9.84e-13	-0.335176	0.630825	0.295649
cg15748507	PRLHR	4.34e-25	3.14e-23	0.466151	0.172475	0.638626
cg15780361	ALS2CR11	6.69e-34	1.16e-31	0.377557	0.41871	0.796267
cg15787039	SCG5	1.1e-42	4.14e-40	0.422756	0.248815	0.671571
cg15811427	FPR1	1.24e-13	2.44e-12	-0.37823	0.68114	0.30291
cg15842276	MTNR1B	8.02e-44	3.66e-41	0.436862	0.28093	0.717792
cg15843823	ALOX15	7.35e-13	1.3e-11	0.39376	0.07135	0.46511
cg15928132	CCKAR	1.4e-09	1.4e-08	-0.314904	0.749605	0.434701
cg15979932	CUEDC1	9.03e-11	1.12e-09	-0.325701	0.632645	0.306944
cg15982419	RALBP1	2.87e-08	2.17e-07	0.330238	0.10904	0.439278
cg16158681	MT3	2.02e-08	1.58e-07	0.31936	0.04604	0.3654
cg16254309	CNTNAP2	1.4e-12	2.4e-11	0.396351	0.054845	0.451196
cg16334795	BACE2	7.54e-11	9.57e-10	0.372142	0.129635	0.501777
cg16361890	LTC4S	1.91e-46	1.11e-43	0.370295	0.271385	0.64168
cg16585619	KRT19	5.87e-19	2.17e-17	-0.423784	0.81538	0.391596
cg16617137	SIGLEC6	2.23e-16	6.14e-15	-0.402638	0.756335	0.353697
cg16632715	HOXD11	2.12e-14	4.63e-13	0.365744	0.090935	0.456679
cg16652063	SLC13A5	1.28e-11	1.84e-10	0.402192	0.075215	0.477407
cg16682903	ACVR1	6.17e-26	5.09e-24	0.343963	0.321325	0.665288
cg16714091	ADAMTSL1	2.28e-12	3.75e-11	0.321915	0.185785	0.5077
cg16742703	KLK3	2.95e-17	8.92e-16	-0.399501	0.72477	0.325269
cg16744741	PRKG2	1.35e-11	1.94e-10	-0.346462	0.821135	0.474673
cg16772207	MYT1	6.11e-38	1.56e-35	-0.619623	0.88747	0.267847
cg16853982	ACTN2	4.91e-10	5.37e-09	0.337047	0.236195	0.573242
cg16979445	NRM	1.01e-15	2.61e-14	-0.456124	0.875155	0.419031
cg17031727	COG2	3.44e-19	1.31e-17	0.3417	0.14427	0.48597
cg17063929	NOX4	3.94e-28	4.13e-26	0.442142	0.168345	0.610487
cg17095936	TBX19	2.05e-18	7.09e-17	-0.446514	0.69507	0.248556
cg17214107	FGF2	2.2e-14	4.79e-13	0.399318	0.07932	0.478638
cg17240454	SPDEF	1.03e-20	4.67e-19	-0.317048	0.78501	0.467962
cg17258195	ISLR	5.08e-28	5.2e-26	0.310099	0.39337	0.703469
cg17271365	2017-03-01	2.33e-07	1.48e-06	-0.305948	0.844765	0.538817
cg17281600	FCRL4	1.19e-06	6.55e-06	-0.337263	0.857355	0.520092
cg17288121	DEFB103A	3.46e-10	3.88e-09	-0.308276	0.83684	0.528564
cg17397493	PRLR	3.32e-30	4.21e-28	-0.358823	0.565105	0.206282
cg17471928	STAC2	6.24e-10	6.7e-09	0.352133	0.024465	0.376598
cg17496788	DDR2	1.55e-49	1.65e-46	0.345194	0.531515	0.876709
cg17503456	FOXL2	8.69e-07	4.92e-06	0.321552	0.043475	0.365027
cg17688525	L3MBTL4	1.91e-06	1.01e-05	0.323547	0.0439	0.367447
cg17795586	P2RY13	1.62e-19	6.4e-18	-0.397495	0.782385	0.38489
cg18055007	DDAH2	4.72e-26	3.95e-24	0.567083	0.114665	0.681748
cg18081258	NDRG2	4.36e-39	1.21e-36	0.490747	0.15152	0.642267
cg18129786	ZNF445	1.6e-12	2.72e-11	-0.319925	0.84023	0.520305
cg18241160	CDC2L2	1.52e-07	9.98e-07	-0.405253	0.697855	0.292602
cg18286698	GDA	5.64e-08	4.02e-07	-0.328946	0.869725	0.540779
cg18312429	SLC10A2	7.61e-23	4.33e-21	-0.458023	0.80149	0.343467
cg18382305	C18orf34	3e-15	7.37e-14	0.328525	0.349815	0.67834
cg18462653	DEFB119	1.39e-37	3.49e-35	-0.358539	0.55839	0.199851
cg18530324	KIAA0427	1.37e-10	1.66e-09	0.315354	0.253915	0.569269
cg18601426	PTPRN2	3.88e-23	2.3e-21	0.322523	0.26647	0.588993
cg18671950	FBN1	1.08e-10	1.33e-09	0.38376	0.02648	0.41024
cg18766755	SPRR2A	1.64e-11	2.33e-10	-0.351029	0.84514	0.494111
cg18871276	FLJ46156	3.19e-07	1.96e-06	0.316564	0.030385	0.346949
cg18877506	PDPN	3.72e-11	4.97e-10	0.412005	0.036995	0.449
cg18888403	HMGCL	1.28e-15	3.26e-14	-0.322801	0.78206	0.459259
cg18956481	CYP24A1	2.38e-11	3.29e-10	0.450291	0.03771	0.488001
cg18982568	KRT77	1.94e-08	1.52e-07	-0.354478	0.87426	0.519782
cg18986165	SIGLEC12	1.43e-08	1.15e-07	-0.300931	0.93506	0.634129
cg19018097	SNX32	1.08e-09	1.11e-08	0.355039	0.02366	0.378699
cg19042062	KCNJ2	1.5e-10	1.8e-09	0.358042	0.03175	0.389792
cg19067730	CTSA	1.42e-25	1.1e-23	0.522822	0.07627	0.599092
cg19135761	WDR8	1.61e-13	3.12e-12	0.384197	0.175565	0.559762
cg19264571	APCDD1	2.2e-41	7.41e-39	0.378172	0.39699	0.775162
cg19352038	CCDC140	1.05e-17	3.34e-16	0.374036	0.288815	0.662851
cg19526600	DIO1	3.98e-11	5.3e-10	-0.398075	0.74185	0.343775
cg19589427	TNFSF18	2.95e-37	7.12e-35	-0.519384	0.783475	0.264091
cg19594666	LEP	4.61e-27	4.32e-25	0.441344	0.288045	0.729389
cg19614321	RASSF2	6.23e-13	1.11e-11	0.369048	0.05008	0.419128
cg19718882	WIT1	6.31e-09	5.51e-08	0.339202	0.06676	0.405962
cg19728382	STC2	4.4e-13	8.08e-12	-0.394761	0.785075	0.390314
cg19774122	LAMA2	1.71e-09	1.69e-08	0.411181	0.049815	0.460996
cg19797376	TAL1	2.88e-20	1.24e-18	0.361248	0.220305	0.581553
cg19881895	SLC43A3	1.51e-14	3.35e-13	0.331134	0.462885	0.794019
cg19884658	KLHL21	1.3e-10	1.58e-09	0.360562	0.140995	0.501557
cg19885761	CPLX2	2.02e-20	8.79e-19	0.491721	0.10629	0.598011
cg20018806	TCN1	1.14e-13	2.25e-12	-0.38922	0.8482	0.45898
cg20023231	HS3ST2	3.77e-11	5.03e-10	0.35733	0.06612	0.42345
cg20114394	FSTL1	2.48e-36	5.12e-34	0.368797	0.428965	0.797762
cg20289949	HAAO	1.4e-18	4.95e-17	0.435843	0.18375	0.619593
cg20291049	POU3F3	1.19e-17	3.77e-16	0.448026	0.154975	0.603001
cg20312687	DEFB118	8.87e-32	1.27e-29	-0.460095	0.700665	0.24057
cg20337106	C6orf139	2.43e-17	7.42e-16	0.320093	0.34915	0.669243
cg20366906	PCDH8	8.17e-22	4.16e-20	0.378928	0.161195	0.540123
cg20415809	ITGA4	3.65e-07	2.21e-06	0.329442	0.038955	0.368397
cg20416179	IYD	9.76e-19	3.52e-17	-0.334895	0.77409	0.439195
cg20427865	CX3CL1	4.6e-20	1.94e-18	0.47009	0.104285	0.574375
cg20449692	CLDN11	3.9e-07	2.36e-06	0.317933	0.0666	0.384533
cg20483374	MFRP	1.79e-12	3e-11	0.410078	0.113185	0.523263
cg20537629	MAGI2	1.1e-16	3.16e-15	0.355528	0.079905	0.435433
cg20556988	CCL1	4.9e-09	4.37e-08	-0.3075	0.911005	0.603505
cg20622056	SLC7A3	5.48e-15	1.29e-13	0.327196	0.2927	0.619896
cg20643416	TOMM70A	1.01e-08	8.41e-08	-0.33561	0.553665	0.218055
cg20676475	LCE3D	2.78e-08	2.11e-07	-0.323774	0.805075	0.481301
cg20792062	KCNA5	1.19e-10	1.46e-09	0.304321	0.116805	0.421126
cg20798152	CARTPT	3.21e-27	3.06e-25	0.384067	0.247805	0.631872
cg20959866	AJAP1	5.27e-18	1.75e-16	0.429497	0.13387	0.563367
cg20980592	MEP1A	4.08e-17	1.22e-15	-0.398955	0.92579	0.526835
cg21030598	PAK2	6.9e-16	1.81e-14	0.347115	0.260265	0.60738
cg21087137	GLIPR1L1	4.2e-22	2.21e-20	0.477603	0.065935	0.543538
cg21094154	TNFSF11	1.17e-21	5.87e-20	-0.454441	0.89755	0.443109
cg21096399	MCAM	2.15e-18	7.37e-17	0.417249	0.11942	0.536669
cg21137417	SPP2	5.85e-27	5.38e-25	-0.54684	0.917	0.37016
cg21226224	SOX17	2.25e-15	5.6e-14	0.411944	0.29334	0.705284
cg21229055	GPM6B	1.41e-17	4.42e-16	0.34637	0.28948	0.63585
cg21238818	GAL3ST3	8.23e-13	1.45e-11	0.385367	0.097725	0.483092
cg21269897	HIST1H4I	3.09e-08	2.32e-07	0.301263	0.13351	0.434773
cg21303386	RGS7	5.71e-12	8.82e-11	0.311289	0.173505	0.484794
cg21307628	CCDC80	8e-24	5.09e-22	-0.401978	0.74857	0.346592
cg21410991	ISL1	1.2e-19	4.8e-18	0.440014	0.09993	0.539944
cg21416022	TTC23	7.22e-07	4.14e-06	0.317453	0.076945	0.394398
cg21494776	ICAM4	1.86e-41	6.43e-39	0.350197	0.406455	0.756652
cg21529533	HLA-G	9.69e-09	8.12e-08	0.310436	0.01866	0.329096
cg21578207	RNF220	9.46e-20	3.84e-18	-0.347491	0.67316	0.325669
cg21604042	SCUBE3	1.89e-09	1.84e-08	0.332504	0.052125	0.384629
cg21604803	CPT1C	1.62e-09	1.61e-08	0.386118	0.04046	0.426578
cg21615663	IQCK	3.36e-25	2.44e-23	-0.302738	0.653425	0.350687
cg21660392	ABCA8	1.97e-10	2.31e-09	-0.369018	0.80141	0.432392
cg21762589	BNIP3	5.72e-16	1.52e-14	0.404587	0.215005	0.619592
cg21815667	HOXD8	3.36e-13	6.24e-12	0.362362	0.08417	0.446532
cg21992250	SLC15A3	4.89e-31	6.8e-29	0.349399	0.32792	0.677319
cg21995126	BCHE	3.32e-20	1.43e-18	0.415422	0.22947	0.644892
cg22123464	SLC8A2	9.38e-14	1.88e-12	0.383922	0.10106	0.484982
cg22181664	CLCA1	2.92e-14	6.28e-13	-0.316959	0.66551	0.348551
cg22187630	CACNA1A	5.11e-12	7.96e-11	0.343881	0.06887	0.412751
cg22197708	MS4A2	8.71e-08	5.99e-07	-0.305847	0.884185	0.578338
cg22233974	MACF1	2.43e-26	2.07e-24	0.305764	0.284415	0.590179
cg22234962	RUSC1	6.82e-12	1.04e-10	0.320406	0.152645	0.473051
cg22268164	TRHR	1.04e-05	4.76e-05	-0.310085	0.838565	0.52848
cg22289837	CA3	7.26e-22	3.76e-20	0.426379	0.17501	0.601389
cg22319147	CDH5	3.62e-43	1.4e-40	0.544495	0.216735	0.76123
cg22359606	NEUROD1	1.49e-11	2.13e-10	0.393089	0.0801	0.473189
cg22462235	LEFTY2	9.31e-30	1.15e-27	0.353486	0.377915	0.731401
cg22463915	EEF1A2	1.52e-37	3.74e-35	0.317726	0.45261	0.770336
cg22477971	C1QB	5.48e-11	7.13e-10	-0.322555	0.81454	0.491985
cg22670329	CXCL6	2.51e-24	1.66e-22	0.400509	0.237375	0.637884
cg22692158	PRB4	2.74e-21	1.31e-19	-0.393772	0.86576	0.471988
cg22705929	YPEL4	1.78e-16	4.98e-15	0.371631	0.19956	0.571191
cg22719623	OPRM1	1.75e-16	4.91e-15	0.328443	0.253615	0.582058
cg22767466	TRIM49	7.71e-11	9.77e-10	-0.346871	0.912015	0.565144
cg22774472	COL5A2	2.47e-11	3.4e-10	0.35497	0.09406	0.44903
cg22783363	TNFRSF10D	6.52e-16	1.72e-14	0.443519	0.049005	0.492524
cg22809047	RPL31	1.38e-07	9.14e-07	0.350921	0.201245	0.552166
cg22815110	FOXD3	5.03e-16	1.35e-14	0.444813	0.102775	0.547588
cg22951794	OR10A5	1.45e-13	2.82e-12	-0.331781	0.790305	0.458524
cg22959932	C3orf32	7.78e-26	6.26e-24	-0.456213	0.8201	0.363887
cg22980079	FAM193A	1.33e-51	1.7e-48	0.42296	0.454405	0.877365
cg23037403	ZNF454	1.9e-19	7.43e-18	0.383703	0.179925	0.563628
cg23089840	LRRC3	1.77e-12	2.98e-11	0.448428	0.105005	0.553433
cg23097006	VSX1	2.43e-14	5.27e-13	0.399365	0.092135	0.4915
cg23113963	SCNN1B	1.48e-07	9.75e-07	0.342278	0.048045	0.390323
cg23129478	ST8SIA5	5.26e-08	3.77e-07	0.339969	0.040665	0.380634
cg23130254	HOXD12	7.27e-15	1.68e-13	0.35439	0.087745	0.442135
cg23166289	C1orf107	2.82e-11	3.85e-10	-0.384051	0.637635	0.253584
cg23216015	C7orf16	3.72e-13	6.86e-12	-0.418648	0.778685	0.360037
cg23244913	HCG9	3.61e-20	1.54e-18	0.35528	0.382535	0.737815
cg23290344	NEFM	1.26e-29	1.54e-27	0.550013	0.0629	0.612913
cg23303408	POU4F3	3.28e-12	5.28e-11	0.315023	0.054425	0.369448
cg23326689	STMN2	9.99e-12	1.48e-10	0.316316	0.215885	0.532201
cg23347958	DHX8	4.51e-09	4.07e-08	-0.336865	0.567715	0.23085
cg23400451	MYH4	4.68e-20	1.96e-18	-0.43341	0.742775	0.309365
cg23458892	SIGLEC7	6.03e-16	1.6e-14	-0.322971	0.838395	0.515424
cg23502772	MGC42105	5.44e-13	9.82e-12	0.352896	0.06775	0.420646
cg23563234	PCDHGA10	1.26e-15	3.22e-14	0.414369	0.093265	0.507634
cg23571857	XAF1	1.76e-23	1.1e-21	0.301085	0.380345	0.68143
cg23642747	INA	2.16e-18	7.39e-17	0.370733	0.10562	0.476353
cg23651356	RGS17	3.16e-21	1.49e-19	0.310497	0.35428	0.664777
cg23710218	MSC	8.63e-34	1.45e-31	0.447304	0.16846	0.615764
cg23743472	C11orf38	6.05e-18	1.98e-16	-0.414357	0.843885	0.429528
cg23841186	IGFBP6	7e-29	7.92e-27	0.328781	0.43984	0.768621
cg23871659	TANK	1.56e-16	4.43e-15	0.356339	0.215555	0.571894
cg23881725	DLEC1	4.95e-06	2.41e-05	0.31256	0.176105	0.488665
cg23887396	SARM1	4.46e-09	4.03e-08	0.346376	0.034495	0.380871
cg24127874	HES6	1.02e-07	6.92e-07	0.322375	0.15263	0.475005
cg24130010	CHODL	2.95e-16	8.06e-15	0.451141	0.08688	0.538021
cg24169822	HOXA4	1.3e-13	2.55e-12	0.301486	0.25786	0.559346
cg24269657	F7	8.68e-28	8.54e-26	-0.30721	0.63927	0.33206
cg24315815	PLSCR4	1.92e-14	4.22e-13	0.377754	0.235825	0.613579
cg24338843	C1orf158	5.19e-10	5.65e-09	-0.359064	0.872825	0.513761
cg24459209	PRG3	1.74e-27	1.67e-25	-0.410075	0.659595	0.24952
cg24490338	TPM3	4.44e-13	8.14e-12	-0.332525	0.91015	0.577625
cg24505341	CADPS	3.23e-14	6.91e-13	0.315445	0.22429	0.539735
cg24512973	MUC1	1.27e-24	8.69e-23	-0.404125	0.593245	0.18912
cg24568646	CCT8	1.49e-08	1.2e-07	-0.332677	0.559945	0.227268
cg24607535	CDH26	7.85e-14	1.58e-12	-0.415773	0.90834	0.492567
cg24625388	NEBL	1.63e-41	5.79e-39	-0.362141	0.537575	0.175434
cg24747122	GNA13	2.27e-18	7.74e-17	0.4152	0.258795	0.673995
cg24870391	CCL11	5.98e-23	3.46e-21	-0.345605	0.675465	0.32986
cg24928687	EPHX1	2.2e-08	1.7e-07	-0.315543	0.82364	0.508097
cg24989962	PTGDR	8.06e-23	4.56e-21	0.467143	0.152785	0.619928
cg25033144	KIR3DX1	2.2e-16	6.07e-15	-0.382825	0.831835	0.44901
cg25044651	LVRN	1.36e-18	4.82e-17	0.350951	0.271525	0.622476
cg25072962	MS4A15	4.19e-15	1e-13	-0.38394	0.77789	0.39395
cg25152942	MIA	2.08e-25	1.58e-23	0.357007	0.357065	0.714072
cg25229305	KCNK18	2.88e-14	6.21e-13	-0.357959	0.706205	0.348246
cg25375764	ALDH5A1	9.06e-17	2.63e-15	0.320509	0.208965	0.529474
cg25391023	BTNL2	7.94e-18	2.57e-16	-0.412234	0.726025	0.313791
cg25511429	NRN1	5.8e-17	1.71e-15	0.359371	0.166815	0.526186
cg25511807	MMP7	1.03e-12	1.79e-11	0.31636	0.302185	0.618545
cg25607161	OR1A1	1.66e-15	4.21e-14	-0.36135	0.66789	0.30654
cg25713185	SLC19A3	2.53e-09	2.4e-08	0.306971	0.08895	0.395921
cg25720804	TLX3	1.6e-28	1.75e-26	0.613507	0.05638	0.669887
cg25737664	SIRPD	3.3e-12	5.3e-11	-0.349856	0.879855	0.529999
cg25802093	SPAG6	4.43e-30	5.5e-28	0.500994	0.175285	0.676279
cg25853078	OPCML	1.5e-09	1.5e-08	-0.313147	0.669405	0.356258
cg25890048	OR5I1	4.48e-08	3.25e-07	-0.308388	0.808015	0.499627
cg25902889	FSD1	6.13e-31	8.08e-29	0.501255	0.317865	0.81912
cg25908985	IHH	3.74e-14	7.91e-13	0.487709	0.034005	0.521714
cg25943276	NTM	8.81e-14	1.77e-12	-0.322633	0.83793	0.515297
cg25995212	SCN7A	3.71e-23	2.21e-21	-0.502189	0.86282	0.360631
cg26029902	RAB22A	2.47e-11	3.4e-10	0.366108	0.16787	0.533978
cg26116551	ZNF536	2.04e-10	2.39e-09	-0.317379	0.660055	0.342676
cg26186727	NETO1	2.9e-17	8.79e-16	0.383199	0.13919	0.522389
cg26189983	TNFRSF1B	7.76e-27	6.94e-25	0.462011	0.1029	0.564911
cg26323655	RAD54B	2.52e-19	9.68e-18	0.326579	0.373695	0.700274
cg26353877	APCS	6.95e-26	5.7e-24	-0.393788	0.84091	0.447122
cg26416466	MEGF11	3.6e-14	7.66e-13	0.323561	0.19915	0.522711
cg26511075	RANBP3L	3.31e-15	8.05e-14	-0.349092	0.741935	0.392843
cg26511321	HOXA7	2.1e-11	2.93e-10	0.347309	0.19685	0.544159
cg26523005	ZNF662	5.92e-19	2.18e-17	0.323345	0.36547	0.688815
cg26556134	SOAT2	3.06e-26	2.59e-24	0.326873	0.392665	0.719538
cg26557658	FAM43B	5.69e-20	2.36e-18	0.387772	0.12338	0.511152
cg26607785	TBX21	3.57e-14	7.61e-13	0.35066	0.190055	0.540715
cg26624914	SUGT1P1	6.55e-10	7e-09	0.325216	0.339635	0.664851
cg26668713	SIPA1	9.9e-10	1.02e-08	0.377764	0.14345	0.521214
cg26767897	XDH	1.77e-24	1.2e-22	-0.374304	0.73307	0.358766
cg27000831	CCL8	1.14e-11	1.67e-10	-0.403741	0.880645	0.476904
cg27015047	DMBT1	2.95e-34	5.31e-32	-0.507343	0.883055	0.375712
cg27182761	PHLDA1	4.37e-10	4.82e-09	0.351897	0.13629	0.488187
cg27244482	CAMK2A	7.52e-09	6.47e-08	-0.310154	0.83868	0.528526
cg27342801	REG3A	4.64e-23	2.72e-21	-0.464358	0.814015	0.349657
cg27345534	PRB1	2.15e-17	6.61e-16	-0.341109	0.64616	0.305051
cg27351358	BDNF	5.03e-09	4.48e-08	0.317389	0.15196	0.469349
cg27390220	TMEM158	1.76e-15	4.43e-14	0.348195	0.34224	0.690435
cg27398547	C14orf39	2.99e-12	4.84e-11	0.311947	0.264095	0.576042
cg27409364	KCNC1	7.91e-37	1.78e-34	0.450268	0.259405	0.709673
cg27443050	DLG7	9.87e-08	6.72e-07	-0.325855	0.57732	0.251465
cg27553955	KCNG3	8.93e-34	1.48e-31	0.319886	0.282365	0.602251
cg27622610	OR1G1	1.36e-17	4.29e-16	-0.377999	0.65151	0.273511
cg27626299	EVX1	4.01e-24	2.63e-22	0.41935	0.146225	0.565575
