# Supplementary material for: Identification of methylation sites and signature genes with prognostic value for luminal breast cancer
Source: BMC Cancer. 2018 Apr 11;18:405. doi: 10.1186/s12885-018-4314-9 (PMC5896050; doi:10.1186/s12885-018-4314-9)
Supplement: Supplementary file 8 — Table S3. Intersection of DEGs in hypo and hyper methylated groups. (XLS 96 kb) [file 12885_2018_4314_MOESM8_ESM.xls]

## Sheet: hyper-test
Table S3-1. List of DEGs in hypermethylated group
Group	logFC	p.value	FDR
CST1	-2.73982	1.22e-37	7.23e-34
MMP13	-2.31414	6.9e-32	2.73e-28
MMP1	-1.92458	3.63e-22	3.91e-19
CEACAM5	-1.71476	5.05e-23	6.65e-20
COL10A1	-1.48944	2.1e-27	4.98e-24
TDO2	-1.44429	1.87e-12	3.04e-10
NEIL3	-1.41332	3.46e-13	6.37e-11
S100P	-1.3746	1.31e-17	5.01e-15
TNNT1	-1.26703	5.2e-16	1.62e-13
COL11A1	-1.2526	1.16e-21	1.06e-18
CDC25C	-1.24384	3.49e-13	6.37e-11
GABRD	-1.19804	1.56e-11	2.1e-09
PPEF1	-1.15409	1.66e-10	1.81e-08
PITX1	-1.12286	1.15e-13	2.44e-11
FAM72A	-1.12034	1.12e-08	8.25e-07
NKAIN1	-1.10348	6.57e-16	2e-13
NEK2	-1.08374	3.15e-14	7.62e-12
PKMYT1	-1.03736	1.91e-12	3.06e-10
E2F8	-0.99533	2.78e-09	2.34e-07
KIF4A	-0.994438	1.27e-12	2.12e-10
HAGHL	-0.968448	5.93e-10	5.91e-08
MMP11	-0.954927	1.59e-16	5.39e-14
MELK	-0.942814	7.3e-11	8.57e-09
KIF14	-0.940965	7.77e-10	7.55e-08
COMP	-0.939927	4.04e-14	9.39e-12
KIF18B	-0.9229	2.2e-09	1.93e-07
NUF2	-0.921349	3.89e-10	4.05e-08
MND1	-0.911663	3.13e-07	1.59e-05
PBK	-0.906438	5e-10	5.02e-08
CENPA	-0.892814	3.87e-08	2.54e-06
GJB2	-0.892387	1.16e-10	1.31e-08
TROAP	-0.89216	2.11e-09	1.87e-07
CNIH2	-0.889265	4.71e-07	2.31e-05
CNTNAP2	-0.887301	3.13e-10	3.28e-08
CCDC78	-0.88226	6.52e-08	4.13e-06
CKAP2L	-0.86791	1.61e-08	1.13e-06
KIAA0101	-0.867296	1.26e-09	1.19e-07
UBE2C	-0.865022	2.28e-10	2.41e-08
P4HA3	-0.864367	7.73e-09	5.95e-07
DIO1	-0.864107	3.08e-08	2.08e-06
ADAMTS14	-0.85923	7.69e-08	4.8e-06
WISP1	-0.855076	3.33e-09	2.76e-07
SPC25	-0.8549	4.48e-08	2.92e-06
CLSPN	-0.852857	5.83e-08	3.74e-06
CNTD2	-0.848716	1.08e-07	6.47e-06
SRMS	-0.845663	1.91e-06	8.09e-05
HJURP	-0.841896	5.55e-09	4.42e-07
EXO1	-0.840174	1.01e-08	7.58e-07
HSD17B6	-0.83836	9.11e-08	5.6e-06
KCNK15	-0.833984	1.9e-08	1.3e-06
FAM64A	-0.831207	2.01e-07	1.08e-05
DEPDC1B	-0.830227	2.25e-07	1.19e-05
NDC80	-0.826261	1.31e-08	9.47e-07
BIRC5	-0.824759	5.52e-09	4.42e-07
SYNGR3	-0.814506	2.95e-06	0.000116604
IQGAP3	-0.811913	1.48e-09	1.35e-07
CENPI	-0.809982	1.66e-06	7.21e-05
SKA1	-0.808795	1.41e-07	8e-06
KIF20A	-0.807536	1.57e-09	1.42e-07
DLGAP5	-0.805407	1.68e-08	1.17e-06
CENPM	-0.801768	1.19e-07	6.85e-06
OIP5	-0.801108	9.26e-07	4.19e-05
FAM72D	-0.799688	2.49e-06	0.00010009
CDKN3	-0.798688	9.64e-08	5.83e-06
AURKB	-0.798081	1.18e-07	6.85e-06
ESCO2	-0.787178	2.62e-07	1.36e-05
CDC45	-0.785521	2.91e-07	1.49e-05
HOXC11	-0.781548	6.78e-06	0.00023508
HMMR	-0.771502	6.81e-08	4.27e-06
CAPN9	-0.768001	2.08e-06	8.75e-05
RIMS4	-0.763926	1.61e-08	1.13e-06
E2F7	-0.761592	2.3e-06	9.46e-05
UHRF1	-0.755158	2.12e-08	1.44e-06
KCNH1	-0.754082	1.89e-06	8.06e-05
KLK4	-0.744399	1.64e-05	0.000492332
RAD54L	-0.741409	9.54e-07	4.27e-05
SKA3	-0.732777	9.36e-07	4.22e-05
SYT13	-0.7305	1.61e-07	8.84e-06
ARTN	-0.729652	1.48e-05	0.000454659
RAB26	-0.728063	4.81e-07	2.34e-05
ESM1	-0.722609	9.44e-07	4.24e-05
CEP55	-0.721841	1.09e-07	6.5e-06
ZNF695	-0.72076	6.49e-05	0.00161338
PACSIN1	-0.716554	8e-06	0.000272598
ASPM	-0.712045	9.62e-08	5.83e-06
MCM10	-0.708077	1.22e-06	5.42e-05
BUB1	-0.707261	1.71e-07	9.34e-06
GTSE1	-0.702088	1.6e-06	7e-05
C16orf59	-0.699956	3.92e-06	0.000148036
SPOCD1	-0.699233	1.4e-05	0.000438026
PLK1	-0.691314	2.41e-07	1.26e-05
FAM83D	-0.690218	5.41e-07	2.62e-05
DEPDC1	-0.688329	1.91e-06	8.09e-05
WDR62	-0.683057	2.48e-06	0.000100027
ADAMDEC1	-0.67718	5.4e-05	0.00137919
RHBDL1	-0.676902	2.99e-05	0.000830338
UBE2T	-0.667044	6.02e-07	2.89e-05
CXCL11	-0.665353	1.71e-05	0.00051205
CASC5	-0.662631	2.96e-06	0.00011661
RAMP1	-0.661745	1.59e-06	6.98e-05
PTTG1	-0.66051	1.05e-06	4.68e-05
RRM2	-0.660174	1.74e-07	9.46e-06
FBN2	-0.660171	1.41e-05	0.000439994
ERCC6L	-0.658033	1.12e-05	0.000363862
BUB1B	-0.656398	8.7e-07	3.95e-05
F12	-0.653982	1.47e-05	0.00045276
CLEC5A	-0.650455	2.66e-05	0.000751007
CEACAM6	-0.646914	2.16e-07	1.15e-05
C3orf67	-0.642997	5.42e-05	0.00137919
PRR11	-0.642728	3.87e-05	0.0010359
MYBL2	-0.641295	6.83e-07	3.23e-05
CCNB2	-0.637077	1.7e-06	7.33e-05
KIF2C	-0.634926	1.84e-06	7.91e-05
NCAPG	-0.631665	1.96e-06	8.27e-05
KIF15	-0.630169	1.19e-05	0.000383452
RAD51	-0.628028	1.4e-05	0.000438026
CILP2	-0.627009	1.08e-05	0.000351831
SDS	-0.62325	8.77e-06	0.00029377
CCNE2	-0.620037	6.23e-06	0.00022022
EME1	-0.619024	5.48e-05	0.00138554
LRRC15	-0.615642	1.36e-07	7.75e-06
ASF1B	-0.615502	2.33e-06	9.46e-05
INHBA	-0.612778	4.62e-06	0.0001712
TNFRSF18	-0.612535	3.52e-05	0.000952972
CDC20	-0.611959	2.18e-06	9.1e-05
HES6	-0.609363	2.87e-05	0.00080455
DTL	-0.609335	2.59e-06	0.000103408
AURKA	-0.607631	4.29e-06	0.00015947
HIST1H2BC	-0.606676	3.94e-05	0.00105226
CDCA3	-0.60658	2.04e-05	0.000597292
NCAPH	-0.605816	7.88e-06	0.000269283
ZMYND10	-0.603224	8.74e-06	0.000293595
ANLN	-0.602446	2.25e-06	9.3e-05
CDCA2	-0.598758	4.78e-05	0.00124574
HIST1H2BG	-0.595572	0.000528196	0.0098018
TOP2A	-0.595004	1.43e-07	8.07e-06
TPX2	-0.594458	6.49e-07	3.08e-05
FOXD2	-0.590843	0.000350417	0.00698361
ACAN	-0.587302	0.000356584	0.00707151
NALCN	0.586242	1.35e-05	0.000425753
ST8SIA1	0.586824	3.88e-06	0.000146994
CD36	0.587251	1.61e-09	1.45e-07
NPR1	0.587338	1.53e-07	8.52e-06
PDZD4	0.59193	6.24e-06	0.00022022
NTRK2	0.594627	2.59e-09	2.21e-07
PLXNA4	0.595173	2.26e-07	1.19e-05
CLEC10A	0.59539	1.02e-05	0.00033412
RNF39	0.596777	1.27e-06	5.62e-05
LAMA1	0.59723	2.31e-06	9.46e-05
CD209	0.599924	3.52e-06	0.00013552
KRT15	0.602101	1.3e-09	1.21e-07
TNFRSF10D	0.606135	2.33e-06	9.46e-05
RGMA	0.606712	1.87e-07	1.01e-05
PSAT1	0.610276	3.65e-06	0.000139618
PREX2	0.611245	1.65e-06	7.19e-05
CAPN3	0.613053	3e-06	0.000117406
LIPE	0.61376	6.42e-09	5.08e-07
AP3B2	0.614965	1.3e-05	0.000412176
ATP6V0A4	0.616198	1.96e-05	0.000578151
INMT	0.618182	6.24e-07	2.97e-05
OGN	0.619667	1.13e-08	8.27e-07
RYR1	0.620319	2.22e-06	9.24e-05
EBF3	0.621588	6.91e-07	3.25e-05
FAM189A2	0.621947	6.68e-08	4.21e-06
ITIH5	0.622132	3.13e-09	2.61e-07
ITGA7	0.630433	1.21e-08	8.8e-07
ABCA6	0.632183	9.95e-08	5.99e-06
VSNL1	0.634684	2.12e-06	8.88e-05
PLCH2	0.635526	1.87e-07	1.01e-05
SLPI	0.642241	1.45e-08	1.04e-06
HSPB2	0.644431	4.3e-07	2.12e-05
LGI4	0.645963	8.32e-07	3.79e-05
FAM13C	0.646421	3.21e-07	1.63e-05
HOXA7	0.646681	2.13e-07	1.14e-05
C7	0.647109	1.78e-08	1.23e-06
TMEM220	0.647798	5.44e-07	2.62e-05
CNN1	0.647892	7.04e-10	6.9e-08
HBA2	0.652602	3.79e-08	2.5e-06
THRSP	0.653026	1.84e-08	1.27e-06
PDE3B	0.653641	3.1e-08	2.08e-06
TNXB	0.655662	1.59e-10	1.75e-08
C16orf89	0.656712	6.1e-08	3.89e-06
MME	0.662452	1.52e-10	1.68e-08
ZNF334	0.663579	4.27e-07	2.11e-05
TFPI2	0.664659	1.3e-07	7.45e-06
HMGCS2	0.665314	2.53e-09	2.17e-07
PLA2G4A	0.665711	1.44e-07	8.09e-06
NGFR	0.668811	2.67e-09	2.26e-07
CCL14	0.670402	1.8e-09	1.6e-07
LPL	0.671301	1.74e-11	2.32e-09
IL34	0.675086	4.69e-08	3.04e-06
CRYAB	0.677616	5.95e-11	7.2e-09
MCTP2	0.68096	1.19e-07	6.85e-06
PLA2G2A	0.682454	3.57e-07	1.79e-05
KIT	0.68314	3.77e-11	4.71e-09
PRIMA1	0.683306	1.5e-07	8.39e-06
TRPV6	0.683497	9.62e-08	5.83e-06
BHMT2	0.686294	8.83e-08	5.45e-06
HBB	0.68654	4.2e-09	3.41e-07
ABCB1	0.688897	1.49e-08	1.06e-06
ROBO3	0.689236	1.18e-07	6.85e-06
TSHZ2	0.689753	6.59e-09	5.18e-07
LRAT	0.689981	2.38e-06	9.63e-05
CLDN11	0.692191	3.62e-09	2.98e-07
ANGPT1	0.692336	3.42e-08	2.27e-06
FOXI1	0.701392	5.07e-08	3.27e-06
CALB2	0.702049	8.24e-09	6.3e-07
KCTD14	0.707042	1.09e-08	8.08e-07
MEOX2	0.707653	9.35e-09	7.07e-07
PLAC9	0.710074	1.39e-08	9.99e-07
GNAL	0.712019	2.69e-08	1.82e-06
GRAMD2	0.713513	7.41e-09	5.78e-07
SEMA3D	0.716456	7.51e-09	5.82e-07
B3GNT3	0.718481	1.59e-07	8.77e-06
CES1	0.720464	8.31e-11	9.57e-09
ARHGAP20	0.721625	9.36e-09	7.07e-07
SYNM	0.722045	2.52e-13	4.98e-11
ARHGEF4	0.72428	3.31e-08	2.21e-06
FGF2	0.726593	2.03e-10	2.17e-08
PI15	0.728208	2.83e-11	3.61e-09
HSPB6	0.731585	9.28e-12	1.29e-09
EGFR	0.733807	5.05e-11	6.17e-09
XDH	0.735625	5.44e-09	4.39e-07
NR4A3	0.736758	2.5e-09	2.16e-07
PTN	0.736811	8.76e-12	1.24e-09
EPHB6	0.739266	3.68e-09	3.01e-07
IL33	0.740471	6.43e-11	7.7e-09
ACTG2	0.740878	3e-12	4.56e-10
KCNMB1	0.74114	5e-10	5.02e-08
FOSB	0.742163	2.62e-13	5.09e-11
ID4	0.7463	2.33e-11	3.07e-09
DMD	0.747672	1.03e-11	1.42e-09
RSPO3	0.750869	2.48e-09	2.16e-07
LOXL4	0.755914	7.84e-10	7.56e-08
HLF	0.762884	4.97e-11	6.14e-09
MMRN1	0.76345	1.32e-10	1.48e-08
SLC5A1	0.769582	4.62e-10	4.76e-08
FMO2	0.770367	1.52e-12	2.5e-10
RNF150	0.772253	8.88e-10	8.49e-08
KRT81	0.779577	1.42e-09	1.31e-07
MAMDC2	0.781805	6.92e-11	8.21e-09
PLIN4	0.784178	1.48e-15	4.28e-13
MEOX1	0.785276	4.85e-10	4.96e-08
AK5	0.78809	8.4e-12	1.2e-09
PKP1	0.789476	4.14e-12	6.06e-10
BTNL9	0.791318	1.08e-11	1.47e-09
KLHL29	0.791826	1.16e-10	1.31e-08
G0S2	0.793573	2.74e-12	4.22e-10
FABP4	0.804204	2.56e-15	7.06e-13
CHL1	0.808009	2.72e-12	4.22e-10
KLHL13	0.80808	3.48e-12	5.22e-10
MUC16	0.808269	6.89e-10	6.81e-08
GPRIN2	0.815093	9.09e-10	8.62e-08
NCAM1	0.81644	2.02e-10	2.17e-08
PROM1	0.81803	2.28e-13	4.58e-11
PAMR1	0.818917	2e-12	3.16e-10
SDPR	0.82112	9.95e-14	2.18e-11
JPH2	0.823329	2.42e-11	3.15e-09
GLYATL2	0.835208	7.8e-11	9.07e-09
KRT17	0.838837	1.71e-16	5.63e-14
OXTR	0.851685	3.12e-15	8.41e-13
CDO1	0.852754	3.55e-12	5.26e-10
FAM107A	0.859403	4.66e-13	8.37e-11
CCL28	0.861326	2.88e-13	5.51e-11
TP63	0.86582	2.16e-14	5.34e-12
ABCA9	0.868444	5e-13	8.85e-11
TRIM29	0.869068	8.47e-16	2.51e-13
SFRP1	0.871953	9.11e-19	4.7e-16
APCDD1L	0.874909	3.02e-11	3.81e-09
HSPB7	0.880804	3.06e-13	5.76e-11
IGSF10	0.88125	2.07e-13	4.23e-11
C2orf88	0.881347	7.97e-12	1.15e-09
HAS3	0.884383	1.07e-13	2.31e-11
CLDN8	0.885461	1.93e-13	4.02e-11
CCL21	0.898533	6.51e-14	1.46e-11
AKR1C1	0.905972	8.39e-15	2.12e-12
PIP5K1B	0.910589	2.53e-11	3.26e-09
SLC34A2	0.918606	6.97e-15	1.8e-12
ANXA8	0.919065	8.1e-13	1.41e-10
PLIN1	0.919657	1.48e-18	7.02e-16
SAA1	0.92615	2.06e-18	9.4e-16
CALML3	0.931518	1.11e-12	1.91e-10
SAMD5	0.941942	5.29e-15	1.39e-12
CHRDL1	0.94246	5.88e-18	2.49e-15
ADH1B	0.942745	5.46e-20	3.24e-17
PIGR	0.942819	8.22e-18	3.36e-15
COL17A1	0.953616	8.78e-19	4.7e-16
ABCA8	0.955052	4.13e-16	1.32e-13
CRABP1	0.957475	1.23e-12	2.08e-10
KRT5	0.959336	2.41e-21	1.79e-18
LGR6	0.985645	2.34e-15	6.61e-13
ADIPOQ	0.986711	2.42e-21	1.79e-18
PPP1R1A	0.995806	2.46e-17	9.12e-15
KRT16	0.998428	3.96e-14	9.39e-12
ELF5	1.00148	4.43e-17	1.55e-14
DSC3	1.00309	2.6e-17	9.34e-15
KRT14	1.01283	4.87e-23	6.65e-20
AKR1C2	1.01613	4.01e-18	1.76e-15
BCL11A	1.02003	6.49e-14	1.46e-11
MUCL1	1.02402	1.1e-21	1.06e-18
GPD1	1.03136	1.58e-21	1.34e-18
KRT6B	1.03888	8.85e-19	4.7e-16
SERPINB5	1.0412	9.82e-18	3.88e-15
FAT2	1.04339	1.32e-18	6.52e-16
GABRP	1.07874	4.33e-23	6.65e-20
TF	1.11763	4.02e-21	2.65e-18
RBP4	1.14329	9.97e-23	1.18e-19
S100B	1.16018	8.28e-21	5.17e-18
DSG3	1.19907	3.37e-21	2.35e-18
SAA2	1.20781	6.5e-25	1.28e-21
KLK5	1.44464	6.95e-30	2.06e-26
STAC2	1.55633	4.97e-40	5.89e-36

## Sheet: hypo-test
Table S3-2. List of DEGs in hypomethylated group
Group	logFC	p.value	FDR
CST1	-2.65462	4.41e-31	5.23e-27
MMP13	-2.33516	2.08e-29	1.23e-25
MMP1	-1.91251	1.32e-19	3.91e-16
CEACAM5	-1.61539	5.2e-18	1.23e-14
TDO2	-1.50856	3.18e-12	2.23e-09
COL10A1	-1.4541	2.68e-23	1.06e-19
S100P	-1.40469	7.18e-17	1.22e-13
NEIL3	-1.37303	1.82e-11	8.99e-09
COL11A1	-1.19984	9.28e-18	1.83e-14
CDC25C	-1.1846	1.31e-10	4.71e-08
GABRD	-1.15128	2.08e-09	4.84e-07
PITX1	-1.13577	1.79e-12	1.42e-09
PPEF1	-1.10157	1.43e-08	2.63e-06
TNNT1	-1.09245	8.22e-11	3.05e-08
FAM72A	-1.05598	7.18e-07	6.7e-05
NEK2	-1.02811	1.66e-11	8.56e-09
NKAIN1	-1.0027	1.09e-11	5.88e-09
PKMYT1	-0.986882	5.19e-10	1.46e-07
HOXC11	-0.982041	2.69e-08	4.69e-06
E2F8	-0.961767	4.4e-08	7.15e-06
HAGHL	-0.940553	1.1e-08	2.1e-06
CNIH2	-0.935371	6e-07	5.79e-05
KIF4A	-0.931657	6.64e-10	1.75e-07
GJB2	-0.915861	4.44e-10	1.32e-07
MMP11	-0.906988	2.22e-13	1.88e-10
CCDC78	-0.906987	1.99e-07	2.34e-05
NUF2	-0.906242	8.39e-09	1.63e-06
MND1	-0.904311	2.78e-06	0.000204753
MELK	-0.903669	5.9e-09	1.17e-06
KIF14	-0.895047	6.59e-08	9.72e-06
ADAMTS14	-0.8942	1.43e-07	1.73e-05
COMP	-0.893892	2.26e-11	9.57e-09
KIF18B	-0.867434	1.04e-07	1.34e-05
P4HA3	-0.860237	8.3e-08	1.14e-05
TROAP	-0.848076	1.32e-07	1.65e-05
CNTD2	-0.842589	7.88e-07	7.19e-05
SRMS	-0.838861	7.86e-06	0.000493142
WISP1	-0.834083	7.31e-08	1.04e-05
CENPA	-0.832431	1.25e-06	0.000106637
SPC25	-0.819723	6.26e-07	5.99e-05
PBK	-0.815825	2.5e-07	2.81e-05
UBE2C	-0.812678	3.22e-08	5.38e-06
KIAA0101	-0.810682	1.38e-07	1.7e-05
CLSPN	-0.807284	2.36e-06	0.000182908
CNTNAP2	-0.806969	1.23e-07	1.55e-05
CKAP2L	-0.805079	7.82e-07	7.19e-05
HJURP	-0.803608	2.51e-07	2.81e-05
HSD17B6	-0.80217	1.91e-06	0.000152005
FAM72D	-0.788977	9.37e-06	0.000559531
NDC80	-0.782413	5.65e-07	5.63e-05
KLK4	-0.779235	2.78e-05	0.00140186
DEPDC1B	-0.779035	4.51e-06	0.000312307
EXO1	-0.776489	9e-07	8.09e-05
CAPN9	-0.775185	5.62e-06	0.000374393
SYNGR3	-0.773616	2.85e-05	0.00142596
CDKN3	-0.769981	1.73e-06	0.000140509
KIF20A	-0.76944	9.15e-08	1.22e-05
DIO1	-0.766468	6.76e-06	0.00044044
CENPI	-0.765086	3e-05	0.0014761
DLGAP5	-0.763066	6.68e-07	6.29e-05
OIP5	-0.75846	1.5e-05	0.000847
BIRC5	-0.758055	5.91e-07	5.79e-05
FAM64A	-0.756847	1.29e-05	0.000735424
SKA1	-0.753722	6.47e-06	0.000423874
IQGAP3	-0.753647	1.8e-07	2.16e-05
KCNK15	-0.752511	2.56e-06	0.000193353
HMMR	-0.751738	5.94e-07	5.79e-05
AURKB	-0.745578	4.89e-06	0.000333251
ARTN	-0.745062	3.65e-05	0.00174523
ZNF695	-0.741672	0.00012689	0.0050492
E2F7	-0.740638	1.15e-05	0.000658778
UHRF1	-0.738515	3.13e-07	3.44e-05
SKA3	-0.738055	2.49e-06	0.000190032
ESCO2	-0.737854	7.59e-06	0.000481295
KCNH1	-0.728708	1.82e-05	0.00100379
ESM1	-0.728151	3.22e-06	0.000232822
ADAMDEC1	-0.727524	5.15e-05	0.00231321
CDC45	-0.724317	7.59e-06	0.000481295
RIMS4	-0.72168	6.01e-07	5.79e-05
CENPM	-0.716438	1.34e-05	0.000760274
PACSIN1	-0.716139	1.89e-05	0.00102806
SPOCD1	-0.704011	3.53e-05	0.00170158
RAD54L	-0.70006	1.87e-05	0.00102187
FBN2	-0.698378	1.57e-05	0.000882325
CILP2	-0.693368	4.12e-06	0.000287382
CEP55	-0.689889	2.61e-06	0.000195396
RAB26	-0.687845	9.39e-06	0.000559531
ASPM	-0.680695	1.93e-06	0.000152573
BUB1	-0.668973	4.53e-06	0.000312307
CXCL11	-0.663797	4.89e-05	0.00222167
MCM10	-0.661398	2.97e-05	0.00147357
DEPDC1	-0.661318	2.08e-05	0.00111605
GTSE1	-0.659758	3.18e-05	0.0015582
C16orf59	-0.65925	4.97e-05	0.00224085
PPP2R2C	-0.654341	1.76e-05	0.000984438
SYT13	-0.649189	1.79e-05	0.000996517
WDR62	-0.644221	2.51e-05	0.00129972
ERCC6L	-0.64273	6.54e-05	0.00286167
CLEC5A	-0.639173	0.000117773	0.00475018
PLK1	-0.635135	1.03e-05	0.000604641
RHBDL1	-0.633577	0.000321211	0.0109452
MYBL2	-0.633169	5.21e-06	0.000351024
UBE2T	-0.632204	1.08e-05	0.000624714
RRM2	-0.629821	2.89e-06	0.000211541
FAM83D	-0.629321	2.3e-05	0.00120679
RAMP1	-0.628769	2.21e-05	0.00118046
KIF15	-0.622597	5.28e-05	0.00235377
ACAN	-0.621699	0.000252735	0.00916493
CEACAM6	-0.621048	3.52e-06	0.000249941
CASC5	-0.619949	4.65e-05	0.00212895
PTTG1	-0.61922	2.36e-05	0.00123281
ASF1B	-0.610584	1.11e-05	0.00063895
C3orf67	-0.608423	0.000467267	0.0149316
BUB1B	-0.607829	2.24e-05	0.00119112
F12	-0.607031	0.000142602	0.00554418
LRRC15	-0.600054	1.44e-06	0.000119409
CCNB2	-0.598959	3e-05	0.0014761
NCAPG	-0.593666	3.4e-05	0.00165234
HIST1H2BG	-0.589565	0.00100063	0.0266639
KIF2C	-0.587281	3.78e-05	0.00179293
MATN3	-0.585786	2.26e-05	0.00119634
EGFR	0.585628	1.13e-06	9.78e-05
PKP1	0.587624	1.01e-06	8.87e-05
HLF	0.588975	1.81e-06	0.000146007
PIGR	0.590613	2.42e-07	2.76e-05
NR4A3	0.591247	6.88e-06	0.000445809
LMO3	0.594313	3.47e-05	0.00167948
PTN	0.594382	3.42e-07	3.72e-05
ID4	0.59469	6.39e-07	6.06e-05
EPHB6	0.596025	9.16e-06	0.000554377
TSHZ2	0.599874	2e-06	0.00015706
CDO1	0.600108	3.39e-06	0.00024216
SYNM	0.600662	1.44e-08	2.63e-06
IL33	0.601992	7.39e-07	6.85e-05
ACTG2	0.606066	8.96e-08	1.22e-05
TRIM29	0.607065	9.22e-08	1.22e-05
NCAM1	0.611915	6.44e-06	0.000423874
KLHL29	0.613197	2.95e-06	0.000214608
PLA2G4A	0.614555	7.34e-06	0.000473031
KRT17	0.615184	1.13e-08	2.13e-06
GPRIN2	0.616856	9.21e-06	0.000554377
HMGCS2	0.617586	2.21e-07	2.57e-05
RSPO3	0.618148	5.28e-06	0.00035373
MEOX2	0.618165	3.57e-06	0.000251983
TP63	0.618606	2.33e-07	2.68e-05
GNAL	0.625429	6.47e-06	0.000423874
HSPB6	0.626189	4.84e-08	7.65e-06
CALML3	0.626226	5.04e-06	0.00034151
B3GNT3	0.627393	2.55e-05	0.00131413
PLAC9	0.636622	2.41e-06	0.00018557
KCNMB1	0.639824	4.53e-07	4.67e-05
CALB2	0.640333	1.23e-06	0.000105691
SEMA3D	0.642527	1.38e-06	0.000116057
DMD	0.643182	5.06e-08	7.89e-06
MAMDC2	0.650754	3.63e-07	3.91e-05
ARHGAP20	0.652693	1.32e-06	0.000111804
FMO2	0.654901	1.78e-08	3.2e-06
PLIN4	0.655899	5.28e-10	1.46e-07
CHL1	0.66503	9.24e-08	1.22e-05
LOXL4	0.666316	4.93e-07	5e-05
ANXA8	0.667239	9.09e-07	8.1e-05
MUC16	0.667549	1.73e-06	0.000140509
JPH2	0.668708	4.39e-07	4.62e-05
CES1	0.669715	2.67e-08	4.69e-06
PAMR1	0.669877	8.1e-08	1.13e-05
BTNL9	0.670246	1e-07	1.3e-05
G0S2	0.672191	2.87e-08	4.86e-06
SAA1	0.672277	1.96e-09	4.65e-07
SERPINB5	0.672473	7.26e-08	1.04e-05
APCDD1L	0.672809	1.39e-06	0.000116075
FAM107A	0.677884	7.93e-08	1.12e-05
KRT5	0.677998	2.15e-10	7.08e-08
MEOX1	0.678256	4.43e-07	4.62e-05
KLHL13	0.684205	4.56e-08	7.31e-06
SDPR	0.689648	5.54e-09	1.12e-06
COL17A1	0.693997	6.99e-10	1.8e-07
SFRP1	0.696655	3.64e-11	1.49e-08
MMRN1	0.698067	5.63e-08	8.67e-06
MUCL1	0.70019	3.11e-10	9.95e-08
KRT14	0.701332	7.34e-11	2.81e-08
C2orf88	0.706975	4.09e-07	4.37e-05
OXTR	0.707061	7.6e-10	1.88e-07
CLDN8	0.713481	3.89e-08	6.41e-06
RNF150	0.715561	1.95e-07	2.31e-05
SLC34A2	0.731885	5.57e-09	1.12e-06
AKR1C1	0.73306	3.46e-09	7.46e-07
FABP4	0.733758	2e-11	9.12e-09
SAMD5	0.740994	5.28e-09	1.1e-06
CCL21	0.747437	4.55e-09	9.63e-07
DSC3	0.748145	2.71e-09	6.06e-07
CRABP1	0.752344	1.2e-07	1.53e-05
HAS3	0.756141	2.56e-09	5.84e-07
GABRP	0.760889	1.95e-11	9.12e-09
IGSF10	0.764424	3.34e-09	7.33e-07
PLIN1	0.764468	6.48e-12	3.84e-09
KRT6B	0.771582	4.88e-10	1.41e-07
ELF5	0.773984	7.59e-10	1.88e-07
BCL11A	0.775858	6.56e-08	9.72e-06
KRT16	0.777593	2.85e-08	4.86e-06
AKR1C2	0.785609	4.36e-10	1.32e-07
ABCA9	0.78568	1.43e-09	3.46e-07
FAT2	0.803168	1.55e-10	5.41e-08
PPP1R1A	0.810559	1.64e-10	5.56e-08
CHRDL1	0.816822	3.2e-12	2.23e-09
HSPB7	0.824611	3.19e-10	9.95e-08
LGR6	0.825766	5.5e-10	1.48e-07
ADIPOQ	0.834083	8.01e-14	7.92e-11
ABCA8	0.839616	2.14e-11	9.4e-09
SAA2	0.843507	4.4e-12	2.75e-09
ADH1B	0.855453	1.04e-14	1.12e-11
TF	0.857225	9.69e-12	5.47e-09
GPD1	0.857424	9.11e-14	8.31e-11
DSG3	0.874519	3.93e-11	1.55e-08
S100B	0.912952	3.76e-12	2.48e-09
RBP4	0.981422	4.18e-15	4.96e-12
STAC2	0.998342	1.4e-16	2.08e-13
KLK5	1.07805	7.95e-16	1.05e-12

## Sheet: union
Table S3. Intersection of DEGs in hypo and hyper methylated groups
Group	logFC	p.value	FDR
ABCA6	0.632183	9.95e-08	5.99e-06
ABCA8	0.839616	2.14e-11	9.4e-09
ABCA9	0.78568	1.43e-09	3.46e-07
ABCB1	0.688897	1.49e-08	1.06e-06
ACAN	-0.621699	0.000252735	0.00916493
ACTG2	0.606066	8.96e-08	1.22e-05
ADAMDEC1	-0.727524	5.15e-05	0.00231321
ADAMTS14	-0.8942	1.43e-07	1.73e-05
ADH1B	0.855453	1.04e-14	1.12e-11
ADIPOQ	0.834083	8.01e-14	7.92e-11
AK5	0.78809	8.4e-12	1.2e-09
AKR1C1	0.73306	3.46e-09	7.46e-07
AKR1C2	0.785609	4.36e-10	1.32e-07
ANGPT1	0.692336	3.42e-08	2.27e-06
ANLN	-0.602446	2.25e-06	9.3e-05
ANXA8	0.667239	9.09e-07	8.1e-05
AP3B2	0.614965	1.3e-05	0.000412176
APCDD1L	0.672809	1.39e-06	0.000116075
ARHGAP20	0.652693	1.32e-06	0.000111804
ARHGEF4	0.72428	3.31e-08	2.21e-06
ARTN	-0.745062	3.65e-05	0.00174523
ASF1B	-0.610584	1.11e-05	0.00063895
ASPM	-0.680695	1.93e-06	0.000152573
ATP6V0A4	0.616198	1.96e-05	0.000578151
AURKA	-0.607631	4.29e-06	0.00015947
AURKB	-0.745578	4.89e-06	0.000333251
B3GNT3	0.627393	2.55e-05	0.00131413
BCL11A	0.775858	6.56e-08	9.72e-06
BHMT2	0.686294	8.83e-08	5.45e-06
BIRC5	-0.758055	5.91e-07	5.79e-05
BTNL9	0.670246	1e-07	1.3e-05
BUB1	-0.668973	4.53e-06	0.000312307
BUB1B	-0.607829	2.24e-05	0.00119112
C16orf59	-0.65925	4.97e-05	0.00224085
C16orf89	0.656712	6.1e-08	3.89e-06
C2orf88	0.706975	4.09e-07	4.37e-05
C3orf67	-0.608423	0.000467267	0.0149316
C7	0.647109	1.78e-08	1.23e-06
CALB2	0.640333	1.23e-06	0.000105691
CALML3	0.626226	5.04e-06	0.00034151
CAPN3	0.613053	3e-06	0.000117406
CAPN9	-0.775185	5.62e-06	0.000374393
CASC5	-0.619949	4.65e-05	0.00212895
CCDC78	-0.906987	1.99e-07	2.34e-05
CCL14	0.670402	1.8e-09	1.6e-07
CCL21	0.747437	4.55e-09	9.63e-07
CCL28	0.861326	2.88e-13	5.51e-11
CCNB2	-0.598959	3e-05	0.0014761
CCNE2	-0.620037	6.23e-06	0.00022022
CD209	0.599924	3.52e-06	0.00013552
CD36	0.587251	1.61e-09	1.45e-07
CDC20	-0.611959	2.18e-06	9.1e-05
CDC25C	-1.1846	1.31e-10	4.71e-08
CDC45	-0.724317	7.59e-06	0.000481295
CDCA2	-0.598758	4.78e-05	0.00124574
CDCA3	-0.60658	2.04e-05	0.000597292
CDKN3	-0.769981	1.73e-06	0.000140509
CDO1	0.600108	3.39e-06	0.00024216
CEACAM5	-1.61539	5.2e-18	1.23e-14
CEACAM6	-0.621048	3.52e-06	0.000249941
CENPA	-0.832431	1.25e-06	0.000106637
CENPI	-0.765086	3e-05	0.0014761
CENPM	-0.716438	1.34e-05	0.000760274
CEP55	-0.689889	2.61e-06	0.000195396
CES1	0.669715	2.67e-08	4.69e-06
CHL1	0.66503	9.24e-08	1.22e-05
CHRDL1	0.816822	3.2e-12	2.23e-09
CILP2	-0.693368	4.12e-06	0.000287382
CKAP2L	-0.805079	7.82e-07	7.19e-05
CLDN11	0.692191	3.62e-09	2.98e-07
CLDN8	0.713481	3.89e-08	6.41e-06
CLEC10A	0.59539	1.02e-05	0.00033412
CLEC5A	-0.639173	0.000117773	0.00475018
CLSPN	-0.807284	2.36e-06	0.000182908
CNIH2	-0.935371	6e-07	5.79e-05
CNN1	0.647892	7.04e-10	6.9e-08
CNTD2	-0.842589	7.88e-07	7.19e-05
CNTNAP2	-0.806969	1.23e-07	1.55e-05
COL10A1	-1.4541	2.68e-23	1.06e-19
COL11A1	-1.19984	9.28e-18	1.83e-14
COL17A1	0.693997	6.99e-10	1.8e-07
COMP	-0.893892	2.26e-11	9.57e-09
CRABP1	0.752344	1.2e-07	1.53e-05
CRYAB	0.677616	5.95e-11	7.2e-09
CST1	-2.65462	4.41e-31	5.23e-27
CXCL11	-0.663797	4.89e-05	0.00222167
DEPDC1	-0.661318	2.08e-05	0.00111605
DEPDC1B	-0.779035	4.51e-06	0.000312307
DIO1	-0.766468	6.76e-06	0.00044044
DLGAP5	-0.763066	6.68e-07	6.29e-05
DMD	0.643182	5.06e-08	7.89e-06
DSC3	0.748145	2.71e-09	6.06e-07
DSG3	0.874519	3.93e-11	1.55e-08
DTL	-0.609335	2.59e-06	0.000103408
E2F7	-0.740638	1.15e-05	0.000658778
E2F8	-0.961767	4.4e-08	7.15e-06
EBF3	0.621588	6.91e-07	3.25e-05
EGFR	0.585628	1.13e-06	9.78e-05
ELF5	0.773984	7.59e-10	1.88e-07
EME1	-0.619024	5.48e-05	0.00138554
EPHB6	0.596025	9.16e-06	0.000554377
ERCC6L	-0.64273	6.54e-05	0.00286167
ESCO2	-0.737854	7.59e-06	0.000481295
ESM1	-0.728151	3.22e-06	0.000232822
EXO1	-0.776489	9e-07	8.09e-05
F12	-0.607031	0.000142602	0.00554418
FABP4	0.733758	2e-11	9.12e-09
FAM107A	0.677884	7.93e-08	1.12e-05
FAM13C	0.646421	3.21e-07	1.63e-05
FAM189A2	0.621947	6.68e-08	4.21e-06
FAM64A	-0.756847	1.29e-05	0.000735424
FAM72A	-1.05598	7.18e-07	6.7e-05
FAM72D	-0.788977	9.37e-06	0.000559531
FAM83D	-0.629321	2.3e-05	0.00120679
FAT2	0.803168	1.55e-10	5.41e-08
FBN2	-0.698378	1.57e-05	0.000882325
FGF2	0.726593	2.03e-10	2.17e-08
FMO2	0.654901	1.78e-08	3.2e-06
FOSB	0.742163	2.62e-13	5.09e-11
FOXD2	-0.590843	0.000350417	0.00698361
FOXI1	0.701392	5.07e-08	3.27e-06
G0S2	0.672191	2.87e-08	4.86e-06
GABRD	-1.15128	2.08e-09	4.84e-07
GABRP	0.760889	1.95e-11	9.12e-09
GJB2	-0.915861	4.44e-10	1.32e-07
GLYATL2	0.835208	7.8e-11	9.07e-09
GNAL	0.625429	6.47e-06	0.000423874
GPD1	0.857424	9.11e-14	8.31e-11
GPRIN2	0.616856	9.21e-06	0.000554377
GRAMD2	0.713513	7.41e-09	5.78e-07
GTSE1	-0.659758	3.18e-05	0.0015582
HAGHL	-0.940553	1.1e-08	2.1e-06
HAS3	0.756141	2.56e-09	5.84e-07
HBA2	0.652602	3.79e-08	2.5e-06
HBB	0.68654	4.2e-09	3.41e-07
HES6	-0.609363	2.87e-05	0.00080455
HIST1H2BC	-0.606676	3.94e-05	0.00105226
HIST1H2BG	-0.589565	0.00100063	0.0266639
HJURP	-0.803608	2.51e-07	2.81e-05
HLF	0.588975	1.81e-06	0.000146007
HMGCS2	0.617586	2.21e-07	2.57e-05
HMMR	-0.751738	5.94e-07	5.79e-05
HOXA7	0.646681	2.13e-07	1.14e-05
HOXC11	-0.982041	2.69e-08	4.69e-06
HSD17B6	-0.80217	1.91e-06	0.000152005
HSPB2	0.644431	4.3e-07	2.12e-05
HSPB6	0.626189	4.84e-08	7.65e-06
HSPB7	0.824611	3.19e-10	9.95e-08
ID4	0.59469	6.39e-07	6.06e-05
IGSF10	0.764424	3.34e-09	7.33e-07
IL33	0.601992	7.39e-07	6.85e-05
IL34	0.675086	4.69e-08	3.04e-06
INHBA	-0.612778	4.62e-06	0.0001712
INMT	0.618182	6.24e-07	2.97e-05
IQGAP3	-0.753647	1.8e-07	2.16e-05
ITGA7	0.630433	1.21e-08	8.8e-07
ITIH5	0.622132	3.13e-09	2.61e-07
JPH2	0.668708	4.39e-07	4.62e-05
KCNH1	-0.728708	1.82e-05	0.00100379
KCNK15	-0.752511	2.56e-06	0.000193353
KCNMB1	0.639824	4.53e-07	4.67e-05
KCTD14	0.707042	1.09e-08	8.08e-07
KIAA0101	-0.810682	1.38e-07	1.7e-05
KIF14	-0.895047	6.59e-08	9.72e-06
KIF15	-0.622597	5.28e-05	0.00235377
KIF18B	-0.867434	1.04e-07	1.34e-05
KIF20A	-0.76944	9.15e-08	1.22e-05
KIF2C	-0.587281	3.78e-05	0.00179293
KIF4A	-0.931657	6.64e-10	1.75e-07
KIT	0.68314	3.77e-11	4.71e-09
KLHL13	0.684205	4.56e-08	7.31e-06
KLHL29	0.613197	2.95e-06	0.000214608
KLK4	-0.779235	2.78e-05	0.00140186
KLK5	1.07805	7.95e-16	1.05e-12
KRT14	0.701332	7.34e-11	2.81e-08
KRT15	0.602101	1.3e-09	1.21e-07
KRT16	0.777593	2.85e-08	4.86e-06
KRT17	0.615184	1.13e-08	2.13e-06
KRT5	0.677998	2.15e-10	7.08e-08
KRT6B	0.771582	4.88e-10	1.41e-07
KRT81	0.779577	1.42e-09	1.31e-07
LAMA1	0.59723	2.31e-06	9.46e-05
LGI4	0.645963	8.32e-07	3.79e-05
LGR6	0.825766	5.5e-10	1.48e-07
LIPE	0.61376	6.42e-09	5.08e-07
LMO3	0.594313	3.47e-05	0.00167948
LOXL4	0.666316	4.93e-07	5e-05
LPL	0.671301	1.74e-11	2.32e-09
LRAT	0.689981	2.38e-06	9.63e-05
LRRC15	-0.600054	1.44e-06	0.000119409
MAMDC2	0.650754	3.63e-07	3.91e-05
MATN3	-0.585786	2.26e-05	0.00119634
MCM10	-0.661398	2.97e-05	0.00147357
MCTP2	0.68096	1.19e-07	6.85e-06
MELK	-0.903669	5.9e-09	1.17e-06
MEOX1	0.678256	4.43e-07	4.62e-05
MEOX2	0.618165	3.57e-06	0.000251983
MME	0.662452	1.52e-10	1.68e-08
MMP1	-1.91251	1.32e-19	3.91e-16
MMP11	-0.906988	2.22e-13	1.88e-10
MMP13	-2.33516	2.08e-29	1.23e-25
MMRN1	0.698067	5.63e-08	8.67e-06
MND1	-0.904311	2.78e-06	0.000204753
MUC16	0.667549	1.73e-06	0.000140509
MUCL1	0.70019	3.11e-10	9.95e-08
MYBL2	-0.633169	5.21e-06	0.000351024
NALCN	0.586242	1.35e-05	0.000425753
NCAM1	0.611915	6.44e-06	0.000423874
NCAPG	-0.593666	3.4e-05	0.00165234
NCAPH	-0.605816	7.88e-06	0.000269283
NDC80	-0.782413	5.65e-07	5.63e-05
NEIL3	-1.37303	1.82e-11	8.99e-09
NEK2	-1.02811	1.66e-11	8.56e-09
NGFR	0.668811	2.67e-09	2.26e-07
NKAIN1	-1.0027	1.09e-11	5.88e-09
NPR1	0.587338	1.53e-07	8.52e-06
NR4A3	0.591247	6.88e-06	0.000445809
NTRK2	0.594627	2.59e-09	2.21e-07
NUF2	-0.906242	8.39e-09	1.63e-06
OGN	0.619667	1.13e-08	8.27e-07
OIP5	-0.75846	1.5e-05	0.000847
OXTR	0.707061	7.6e-10	1.88e-07
P4HA3	-0.860237	8.3e-08	1.14e-05
PACSIN1	-0.716139	1.89e-05	0.00102806
PAMR1	0.669877	8.1e-08	1.13e-05
PBK	-0.815825	2.5e-07	2.81e-05
PDE3B	0.653641	3.1e-08	2.08e-06
PDZD4	0.59193	6.24e-06	0.00022022
PI15	0.728208	2.83e-11	3.61e-09
PIGR	0.590613	2.42e-07	2.76e-05
PIP5K1B	0.910589	2.53e-11	3.26e-09
PITX1	-1.13577	1.79e-12	1.42e-09
PKMYT1	-0.986882	5.19e-10	1.46e-07
PKP1	0.587624	1.01e-06	8.87e-05
PLA2G2A	0.682454	3.57e-07	1.79e-05
PLA2G4A	0.614555	7.34e-06	0.000473031
PLAC9	0.636622	2.41e-06	0.00018557
PLCH2	0.635526	1.87e-07	1.01e-05
PLIN1	0.764468	6.48e-12	3.84e-09
PLIN4	0.655899	5.28e-10	1.46e-07
PLK1	-0.635135	1.03e-05	0.000604641
PLXNA4	0.595173	2.26e-07	1.19e-05
PPEF1	-1.10157	1.43e-08	2.63e-06
PPP1R1A	0.810559	1.64e-10	5.56e-08
PPP2R2C	-0.654341	1.76e-05	0.000984438
PREX2	0.611245	1.65e-06	7.19e-05
PRIMA1	0.683306	1.5e-07	8.39e-06
PROM1	0.81803	2.28e-13	4.58e-11
PRR11	-0.642728	3.87e-05	0.0010359
PSAT1	0.610276	3.65e-06	0.000139618
PTN	0.594382	3.42e-07	3.72e-05
PTTG1	-0.61922	2.36e-05	0.00123281
RAB26	-0.687845	9.39e-06	0.000559531
RAD51	-0.628028	1.4e-05	0.000438026
RAD54L	-0.70006	1.87e-05	0.00102187
RAMP1	-0.628769	2.21e-05	0.00118046
RBP4	0.981422	4.18e-15	4.96e-12
RGMA	0.606712	1.87e-07	1.01e-05
RHBDL1	-0.633577	0.000321211	0.0109452
RIMS4	-0.72168	6.01e-07	5.79e-05
RNF150	0.715561	1.95e-07	2.31e-05
RNF39	0.596777	1.27e-06	5.62e-05
ROBO3	0.689236	1.18e-07	6.85e-06
RRM2	-0.629821	2.89e-06	0.000211541
RSPO3	0.618148	5.28e-06	0.00035373
RYR1	0.620319	2.22e-06	9.24e-05
S100B	0.912952	3.76e-12	2.48e-09
S100P	-1.40469	7.18e-17	1.22e-13
SAA1	0.672277	1.96e-09	4.65e-07
SAA2	0.843507	4.4e-12	2.75e-09
SAMD5	0.740994	5.28e-09	1.1e-06
SDPR	0.689648	5.54e-09	1.12e-06
SDS	-0.62325	8.77e-06	0.00029377
SEMA3D	0.642527	1.38e-06	0.000116057
SERPINB5	0.672473	7.26e-08	1.04e-05
SFRP1	0.696655	3.64e-11	1.49e-08
SKA1	-0.753722	6.47e-06	0.000423874
SKA3	-0.738055	2.49e-06	0.000190032
SLC34A2	0.731885	5.57e-09	1.12e-06
SLC5A1	0.769582	4.62e-10	4.76e-08
SLPI	0.642241	1.45e-08	1.04e-06
SPC25	-0.819723	6.26e-07	5.99e-05
SPOCD1	-0.704011	3.53e-05	0.00170158
SRMS	-0.838861	7.86e-06	0.000493142
ST8SIA1	0.586824	3.88e-06	0.000146994
STAC2	0.998342	1.4e-16	2.08e-13
SYNGR3	-0.773616	2.85e-05	0.00142596
SYNM	0.600662	1.44e-08	2.63e-06
SYT13	-0.649189	1.79e-05	0.000996517
TDO2	-1.50856	3.18e-12	2.23e-09
TF	0.857225	9.69e-12	5.47e-09
TFPI2	0.664659	1.3e-07	7.45e-06
THRSP	0.653026	1.84e-08	1.27e-06
TMEM220	0.647798	5.44e-07	2.62e-05
TNFRSF10D	0.606135	2.33e-06	9.46e-05
TNFRSF18	-0.612535	3.52e-05	0.000952972
TNNT1	-1.09245	8.22e-11	3.05e-08
TNXB	0.655662	1.59e-10	1.75e-08
TOP2A	-0.595004	1.43e-07	8.07e-06
TP63	0.618606	2.33e-07	2.68e-05
TPX2	-0.594458	6.49e-07	3.08e-05
TRIM29	0.607065	9.22e-08	1.22e-05
TROAP	-0.848076	1.32e-07	1.65e-05
TRPV6	0.683497	9.62e-08	5.83e-06
TSHZ2	0.599874	2e-06	0.00015706
UBE2C	-0.812678	3.22e-08	5.38e-06
UBE2T	-0.632204	1.08e-05	0.000624714
UHRF1	-0.738515	3.13e-07	3.44e-05
VSNL1	0.634684	2.12e-06	8.88e-05
WDR62	-0.644221	2.51e-05	0.00129972
WISP1	-0.834083	7.31e-08	1.04e-05
XDH	0.735625	5.44e-09	4.39e-07
ZMYND10	-0.603224	8.74e-06	0.000293595
ZNF334	0.663579	4.27e-07	2.11e-05
ZNF695	-0.741672	0.00012689	0.0050492
