# Supplementary material for: Identification of methylation sites and signature genes with prognostic value for luminal breast cancer
Source: BMC Cancer. 2018 Apr 11;18:405. doi: 10.1186/s12885-018-4314-9 (PMC5896050; doi:10.1186/s12885-018-4314-9)
Supplement: Supplementary file 9 — Table S4. Methylation sites that significantly associated with breast cancer prognosis. (XLS 38 kb) [file 12885_2018_4314_MOESM9_ESM.xls]

## Sheet: p-infor-sig
Table S4 Methylation sites that significantly associated with breast cancer prognosis
ID	Symbol	chrom	Position	HR	lower.95	upper.95	P value
cg17063929	NOX4	chr11	88864447	0.2725	0.136	0.5461	0.000247
cg01637734	CD5L	chr1	156077927	0.3629	0.2106	0.6254	0.000262
cg17281600	FCRL4	chr1	155835215	0.5024	0.3455	0.7305	0.000314
cg06615154	S100A3	chr1	151789177	0.1459	0.05058	0.4207	0.000368
cg07548313	CD1C	chr1	156526550	0.5215	0.356152	0.7636	0.000819
cg01344171	RSPH9	chr6	43720625	0.6369	0.48761	0.8319	0.00093
cg08315770	KCNK17	chr6	39389863	0.26861	0.122877	0.5872	0.000986
cg01185080	ZNF710	chr15	88344817	0.1944	0.07322	0.5164	0.00101
cg09396217	ANGPT1	chr8	108579462	0.00263	7.137e-05	0.09695	0.00125
cg02164046	SST	chr3	188870842	0.081511	0.01723	0.3856	0.00157
cg05508084	ZNF667	chr19	61680210	0.5383	0.3661	0.7916	0.001644
cg03417466	TYR	chr11	88550066	0.5438	0.3708	0.7976	0.001826
cg23089840	LRRC3	chr21	44699314	3.48806	1.58371	7.6823	0.00193
cg07922606	HIST1H3E	chr6	26333368	0.037964	0.004561	0.316	0.00248
cg07347645	SYCP2	chr20	57940566	0.337	0.16649	0.6823	0.00251
cg19352038	CCDC140	chr2	222873113	0.2403	0.09479	0.6089	0.00265
cg23347958	DHX8	chr17	38916826	67.4332	4.31351	1054.18	0.002682
cg13991233	GAS7	chr17	10043283	0.259	0.10701	0.6268	0.00274
cg22692158	PRB4	chr12	11355111	0.2571	0.10493	0.6302	0.00298
cg16742703	KLK3	chr19	56049669	0.23074	0.087445	0.6089	0.00305
cg05358404	RTEL1	chr20	61759394	30.2352	3.162	289.1	0.00308
cg19042062	KCNJ2	chr17	65676379	3.6757	1.55231	8.7037	0.00308
cg17271365	Mar 1	chr4	164754202	1.7359	1.1952	2.5214	0.003777
cg23290344	NEFM	chr8	24827371	0.29946	0.132294	0.6778	0.00382
cg14258236	OR5V1	chr6	29431309	0.007865	0.0002871	0.2155	0.00412
cg06638433	IGF2BP1	chr17	44430174	0.4505	0.2584	0.7856	0.004944
cg13577076	PRKAR1B	chr7	718982	0.5005	0.30884	0.8111	0.00496
cg16714091	ADAMTSL1	chr9	18463902	15.7671	2.284	108.8	0.00514
cg06436504	FILIP1L	chr3	101316425	0.26088	0.10124	0.6723	0.0054
cg13121699	ZNF804A	chr2	185170642	0.2871	0.11887	0.6935	0.00554
cg00995327	CHST2	chr3	144321537	3.3063	1.41693	7.7152	0.00567
cg03998348	TMCO5A	chr15	36014577	0.2196	0.07484	0.6446	0.00579
cg15982419	RALBP1	chr18	9464707	0.3638	0.17726	0.7468	0.00586
cg05488632	EPHX3	chr19	15204174	0.001369	1.257e-05	0.1491	0.00587
cg08367223	SNRPA	chr19	45947144	0.02224	0.001467	0.3373	0.00608
cg04263186	TACR3	chr4	104859938	0.15526	0.041008	0.5879	0.0061
cg09656934	TDRD5	chr1	177828123	3.8942	1.47104	10.3088	0.0062
cg14456683	ZIC1	chr3	148609700	0.08274	0.013879	0.4933	0.00622
cg06363129	SOSTDC1	chr7	16472127	0.4744	0.2776	0.811	0.00641
cg02250594	ONECUT2	chr18	53254351	1.8835	1.19153	2.9775	0.006728
cg06119575	TAL2	chr9	107464726	26.013	2.44769	276.454	0.006886
cg25713185	SLC19A3	chr2	228290730	3.5761	1.41237	9.0547	0.00718
cg01731341	FGF6	chr12	4424556	1.9842	1.19981	3.2815	0.007592
cg15175266	CDH12	chr5	22890461	0.426	0.22754	0.7975	0.00765
cg09793866	STAR	chr8	38128705	0.082354	0.01308	0.5185	0.00782
cg09096031	RFTN2	chr2	198248814	0.4287	0.2295	0.8007	0.007875
cg25737664	SIRPD	chr20	1486671	0.32934	0.144091	0.7527	0.00845
cg16158681	MT3	chr16	55180610	4.8088	1.49393	15.4788	0.00846
cg09120035	CYP11B1	chr8	143958147	9.70681	1.776	53.05	0.00872
cg05828624	REG1A	chr2	79201207	0.5395	0.3401	0.8556	0.008725
cg07186138	APOBEC3C	chr22	37740342	0.29924	0.120536	0.7429	0.00931
cg15842276	MTNR1B	chr11	92342296	0.006252	0.0001351	0.2894	0.0095
cg21096399	MCAM	chr11	118693355	2.9714	1.30211	6.7809	0.00968
cg16652063	SLC13A5	chr17	6557377	0.47205	0.266197	0.8371	0.010216
cg00516481	PDE9A	chr21	42946271	0.2584	0.092	0.7257	0.01022
cg20556988	CCL1	chr17	29714240	2.6562	1.24774	5.6546	0.01127
cg03109316	ZNF80	chr3	115440593	2.7556	1.25585	6.0463	0.01147
cg08285151	HDAC9	chr7	18501397	2.7298	1.2502	5.9606	0.011723
cg13447818	FLG	chr1	150565508	0.5116	0.303186	0.8632	0.012031
cg09243021	TMEM139	chr7	142695141	0.42622	0.218675	0.8307	0.01226
cg24490338	TPM3	chr1	152430678	18.3042	1.872	179.001	0.0125
cg15540820	EOMES	chr3	27740287	32.8398	2.061	523.2	0.01344
cg21995126	BCHE	chr3	167037956	0.4739	0.2615	0.8589	0.013845
cg02595219	KCNE3	chr11	73856409	0.25394	0.084815	0.7603	0.0143
cg21660392	ABCA8	chr17	64462140	0.3416	0.14384	0.8112	0.01492
cg24928687	EPHX1	chr1	224079536	0.52787	0.31431	0.8866	0.01573
cg06501084	KCNH5	chr14	62637948	2.4262	1.18034	4.9872	0.01591
cg23887396	SARM1	chr17	23723678	4.1795	1.3027	13.4094	0.01619
cg03755123	UTF1	chr10	134893498	3.3472	1.24752	8.981	0.01643
cg14862827	SUSD1	chr9	113976778	1.3583	1.0563	1.7466	0.016975
cg22767466	TRIM49	chr11	89181514	2.0624	1.1369	3.7411	0.017206
cg06621358	CELSR3	chr3	48674641	0.09961	0.01484	0.6688	0.0176
cg04446579	ANKRD45	chr1	171905694	2.3916	1.15962	4.9326	0.01823
cg14008883	SLC18A3	chr10	50488917	1.7065	1.09246	2.6657	0.018846
cg09952204	RASGRF2	chr5	80292420	0.308	0.11507	0.8246	0.01908
cg21303386	RGS7	chr1	239586934	4.0323	1.25422	12.9638	0.019277
cg24169822	HOXA4	chr7	27137519	1.6884	1.0879	2.6205	0.01951
cg24568646	CCT8	chr21	29368109	0.0763	0.008779	0.6631	0.019679
cg12874092	VIM	chr10	17311525	0.33611	0.134029	0.8429	0.0201
cg13801416	AKR1B1	chr7	133794459	2.2769	1.1329	4.5762	0.02087
cg19526600	DIO1	chr1	54132703	0.50903	0.284252	0.9116	0.023118
cg00202711	HTR2C	chrX	113724666	0.48589	0.260526	0.9062	0.023225
cg21269897	HIST1H4I	chr6	27214981	0.6347	0.428531	0.9401	0.023308
cg24338843	C1orf158	chr1	12729254	1.5248	1.0563	2.201	0.024307
cg18982568	KRT77	chr12	51383436	1.9768	1.09226	3.5776	0.02435
cg14462830	TRDN	chr6	124000883	5.65616	1.248	25.64	0.02466
cg06276653	FAM135B	chr8	139233817	0.2762	0.08987	0.8486	0.02467
cg11511443	LMO3	chr12	16652673	6.26189	1.263	31.0411	0.0247
cg06255227	NPBWR2	chr20	62208569	1.6218	1.0621	2.4764	0.025151
cg01568736	SERPINB7	chr18	59592710	0.52339	0.296662	0.9234	0.02541
cg09272256	AKR1C4	chr10	5228881	1.5934	1.0576	2.4006	0.025883
cg04786857	SPDYA	chr2	28887401	1.8218	1.0738	3.091	0.02615
cg16682903	ACVR1	chr2	158402916	0.358	0.1435	0.8934	0.027692
cg27345534	PRB1	chr12	11400850	0.02317	0.0008053	0.6665	0.028
cg21226224	SOX17	chr8	55532724	3.06838	1.12	8.404	0.02918
cg08260959	HIST1H4F	chr6	26348899	6.65415	1.197	36.9924	0.0304
cg18956481	CYP24A1	chr20	52223546	1.3512	1.0267	1.7782	0.031689
cg13870494	MAMDC2	chr9	71848178	0.253808	0.07238	0.89	0.0322
cg22233974	MACF1	chr1	39319098	56.059	1.368	2297	0.03355
cg15739437	TSLP	chr5	110435437	0.1134	0.01512	0.8502	0.03419
cg02498063	CCDC60	chr12	118256960	0.5136	0.27675	0.9531	0.03466
cg07660236	ZSCAN12	chr6	28475862	0.4108	0.17848	0.9455	0.03646
cg00333226	VWC2	chr7	49784309	3.0257	1.07164	8.5429	0.03656
cg01593385	FGG	chr4	155753599	0.09172	0.009612	0.8753	0.037922
cg17031727	COG2	chr1	228844498	0.03302	0.001303	0.8367	0.0386
cg10318258	RIPK3	chr14	23879599	0.6735	0.46281	0.98	0.038863
cg01305421	IGF1	chr12	101398416	0.5084	0.26734	0.9667	0.03907
cg05056120	EBF1	chr5	158460280	0.4769	0.23525	0.9667	0.03999
cg15843823	ALOX15	chr17	4491713	0.3988	0.16545	0.9615	0.04061
cg06291867	HTR7	chr10	92607142	0.53687	0.295352	0.9759	0.04135
cg04598121	PENK	chr8	57521059	16.6499	1.111	249.506	0.0417
cg22477971	C1QB	chr1	22857181	1.6864	1.0173	2.7957	0.04272
cg01402255	GATAD2B	chr1	152067323	0.4219	0.18277	0.9739	0.0432
cg27015047	DMBT1	chr10	124310795	12.4526	1.0647	145.644	0.04444
cg06022562	ZNF750	chr17	78391170	3.0786	1.02501	9.2464	0.04507
cg15700197	OR10J1	chr1	157675831	4.8618	1.03482	22.8422	0.04514
cg18601426	PTPRN2	chr7	158073981	0.3537	0.12701	0.985	0.04671
cg11038843	B3GAT1	chr11	133786601	2.01198	1.00938	4.0105	0.04698
cg16979445	NRM	chr6	30767622	0.52779	0.280501	0.9931	0.04754
cg26353877	APCS	chr1	157824510	1.8863	1.00396	3.544	0.048581
cg15528736	FCGRT	chr19	54707592	8.15839	1.01	65.9101	0.0489
cg01550148	H2AFY	chr5	134763443	2.5179	1.00003	6.3397	0.04999
