# Supplementary material for: Identification of methylation sites and signature genes with prognostic value for luminal breast cancer
Source: BMC Cancer. 2018 Apr 11;18:405. doi: 10.1186/s12885-018-4314-9 (PMC5896050; doi:10.1186/s12885-018-4314-9)
Supplement: Supplementary file 10 — Table S5. Correlated methylation site–mRNA expression pairs. (XLS 24 kb) [file 12885_2018_4314_MOESM10_ESM.xls]

## Sheet: p-infor-sig
Table S5 Correlated methylation site–mRNA expression pairs
ID	Gene	Correlation	P value
cg07347645	SYCP2	-0.742692	2.2e-16
cg05508084	ZNF667	-0.707422	2.2e-16
cg19526600	DIO1	-0.683964	2.2e-16
cg07186138	APOBEC3C	-0.65166	2.2e-16
cg15528736	FCGRT	-0.561134	2.2e-16
cg01344171	RSPH9	-0.527131	2.2e-16
cg02498063	CCDC60	-0.433994	4.69e-11
cg10318258	RIPK3	-0.408797	7.28e-10
cg21269897	HIST1H4I	-0.350147	1.89e-07
cg18956481	CYP24A1	-0.326937	1.28e-06
cg09396217	ANGPT1	-0.323613	1.66e-06
cg16682903	ACVR1	-0.322377	1.83e-06
cg16158681	MT3	-0.317916	2.58e-06
cg09096031	RFTN2	-0.302522	8.09e-06
cg05488632	EPHX3	-0.29617	1.27e-05
cg23887396	SARM1	-0.291946	1.71e-05
cg16652063	SLC13A5	-0.273751	5.81e-05
cg05056120	EBF1	-0.272544	6.28e-05
cg21995126	BCHE	-0.244226	0.0003539
cg23290344	NEFM	-0.233222	0.0006577
cg13870494	MAMDC2	-0.232381	0.0006888
cg02250594	ONECUT2	-0.222267	0.001185
cg01185080	ZNF710	-0.221557	0.00123
cg21303386	RGS7	-0.219042	0.001402
cg21096399	MCAM	-0.214731	0.001749
cg25713185	SLC19A3	-0.213302	0.001881
cg12874092	VIM	-0.212325	0.001976
cg06363129	SOSTDC1	-0.200323	0.003554
cg08315770	KCNK17	-0.192593	0.005102
cg06291867	HTR7	-0.192279	0.005176
cg09656934	TDRD5	-0.190256	0.005676
cg09793866	STAR	-0.18525	0.007106
cg13991233	GAS7	-0.184502	0.007345
cg07660236	ZSCAN12	-0.183369	0.007721
cg13577076	PRKAR1B	-0.174893	0.01112
cg23347958	DHX8	-0.173736	0.01167
cg00995327	CHST2	-0.170087	0.01358
cg24490338	TPM3	-0.162815	0.01822
cg04446579	ANKRD45	-0.153011	0.02661
cg01305421	IGF1	-0.149222	0.03065
cg19042062	KCNJ2	-0.140597	0.04181
cg13801416	AKR1B1	-0.135766	0.04944
cg22767466	TRIM49	0.148797	0.03113
cg21660392	ABCA8	0.155677	0.02405
cg22233974	MACF1	0.166724	0.01558
cg07548313	CD1C	0.185923	0.006897
cg03109316	ZNF80	0.190021	0.005737
cg18982568	KRT77	0.190064	0.005726
cg01550148	H2AFY	0.194375	0.004699
cg13447818	FLG	0.210627	0.002151
cg06436504	FILIP1L	0.223922	0.001086
cg27015047	DMBT1	0.252165	0.0002223
cg16742703	KLK3	0.291056	1.82e-05
cg24338843	C1orf158	0.310908	4.37e-06
cg06276653	FAM135B	0.317168	2.73e-06
cg17031727	COG2	0.334264	7.11e-07
cg15843823	ALOX15	0.353519	1.42e-07
cg15739437	TSLP	0.469183	6.83e-13
cg06621358	CELSR3	0.633875	2.2e-16
