# Supplementary material for: Identification of methylation sites and signature genes with prognostic value for luminal breast cancer
Source: BMC Cancer. 2018 Apr 11;18:405. doi: 10.1186/s12885-018-4314-9 (PMC5896050; doi:10.1186/s12885-018-4314-9)
Supplement: Supplementary file 11 — Table S6. Survival prognostis related genes from cox regression. (XLS 22 kb) [file 12885_2018_4314_MOESM11_ESM.xls]

## Sheet: p-infor-sig
Table S6. Survival prognostis related genes from cox regression
Genes	beta	p
ESCO2	5.38	0.000329
PACSIN1	2.06027	0.000727
CDCA2	-7.64	0.000937
PIGR	-1.32	0.001068
PTN	-2.6	0.001083
RGMA	3.68	0.001096
KLK4	-1.17195	0.0011
CENPA	10.4	0.00127
ADAMTS14	-3.74	0.00156
ACAN	1.66327	0.002615
NTRK2	1.36444	0.00272
CDC25C	-8.86	0.00315
NCAPG	3.50111	0.00356
FOXI1	0.775773	0.003641
NDC80	-4.67498	0.00369
BIRC5	4.33824	0.00376
IL34	4.80889	0.00434
FGF2	3.34	0.00448
STAC2	-1.5592	0.005079
HBB	-2.93394	0.005358
ST8SIA1	-1.95053	0.005483
SPOCD1	-1.41004	0.006576
PLIN1	3.22	0.00663
PAMR1	3.58602	0.006632
TNNT1	-0.3801	0.00673
INHBA	-1.87569	0.00764
COL17A1	-0.97379	0.00793
PRR11	3.18	0.00868
HMGCS2	-0.73	0.01006
CCNB2	-6.49946	0.01128
LPL	1.93837	0.01159
CCL28	-1.11	0.01213
CNTD2	-1.33018	0.01262
PSAT1	1.46446	0.012781
LAMA1	-1.71205	0.015152
RAB26	2.14	0.015421
IL33	-3.3	0.01545
ESM1	-1.61	0.015832
FOSB	0.7292	0.01589
RHBDL1	-1.40641	0.0163
CLDN11	3.18	0.01726
ADAMDEC1	-0.83583	0.017351
CHL1	-2.24	0.01874
ERCC6L	3.87	0.02008
TSHZ2	3.8693	0.020648
FBN2	1.13	0.02075
KRT14	-0.660619	0.02161
KLHL13	-2.75	0.02505
HBA2	1.87067	0.02521
EXO1	2.62488	0.03072
F12	1.05	0.03074
GPD1	2.75	0.03161
RAMP1	-1.26	0.032317
HSD17B6	3.07	0.03342
CENPI	1.52913	0.034161
LGI4	0.991669	0.0351
FAM13C	3.16131	0.0358
DEPDC1	-1.5477	0.03718
PRIMA1	-0.874022	0.038217
CEACAM5	0.415	0.041314
NGFR	1.33	0.042964
CNTNAP2	-0.436152	0.04368
DEPDC1B	-2.42	0.043853
XDH	0.490549	0.044357
ARHGAP20	1.53735	0.0444
B3GNT3	-0.413002	0.045
P4HA3	-1.24	0.045864
