# Supplementary material for: Identification of methylation sites and signature genes with prognostic value for luminal breast cancer
Source: BMC Cancer. 2018 Apr 11;18:405. doi: 10.1186/s12885-018-4314-9 (PMC5896050; doi:10.1186/s12885-018-4314-9)
Supplement: Supplementary file 12 — Table S7. Clinic and gene factor information for model. (XLS 62 kb) [file 12885_2018_4314_MOESM12_ESM.xls]

## Sheet: 8
Table S7. Clinic and gene factor information for model
sample	time	death	status	riskscore	ESCO2	PACSIN1	CDCA2	PIGR	PTN	RGMA	KLK4	CENPA
TCGA-A2-A0CV-01	64.3	0	0	-7.39727	4.042	4.3962	5.7627	9.5065	10.7358	7.863	5.0731	2.2403
TCGA-BH-A0DO-01	17.5	0	0	15.8943	4.9855	5.8112	4.8998	12.7129	10.2878	7.9408	5.0345	3.3407
TCGA-BH-A0EA-01	27.7	1	0	17.9314	4.0279	7.3758	4.0279	9.9736	9.4196	7.894	5.026	2.5324
TCGA-BH-A0BO-01	36.1667	0	0	21.3211	5.237	5.0656	4.3798	9.3774	8.6093	8.1983	5.6361	2.6318
TCGA-BH-A0B0-01	47.5667	0	0	26.7207	5.9668	6.4347	7.0794	11.9312	8.0405	7.0706	7.7143	5.3006
TCGA-A2-A0CP-01	93.7667	0	0	26.7207	3.6316	6.1842	3.8485	8.1625	11.0238	8.3928	8.693	4.0947
TCGA-BH-A0HQ-01	37.3667	0	0	30.1729	6.8147	5.2608	6.5634	9.299	9.4375	7.3681	7.5592	4.9398
TCGA-A2-A0EO-01	81.3667	0	0	30.4146	6.2809	4.2966	6.3523	10.5351	9.4169	8.0021	8.4183	5.2993
TCGA-D8-A145-01	13.6667	0	0	30.9645	5.6736	6.309	5.6034	11.4717	8.8013	8.1956	5.8043	4.3195
TCGA-A2-A0D3-01	29.1667	0	0	31.8083	4.6357	4.7087	5.6441	5.5178	5.548	6.5425	3.7628	4.0703
TCGA-D8-A146-01	11.4667	0	0	32.3575	6.3667	4.7157	6.5478	8.0908	9.3212	7.0676	6.7852	5.3148
TCGA-A2-A0ES-01	37.5667	0	0	32.9267	5.3356	4.3447	4.8325	10.3233	11.2245	8.7842	5.0584	4.6735
TCGA-E2-A15P-01	10.5	0	0	33.0382	6.5472	5.5201	6.6172	9.2759	9.9404	7.1715	5.5457	5.3073
TCGA-BH-A0DE-01	31.6	0	0	35.5781	6.2338	5.2068	5.7681	9.3331	10.5308	7.2395	6.4336	5.3828
TCGA-E2-A15D-01	10.5	0	0	36.5548	5.9852	6.3436	5.7706	7.2376	6.4857	6.9738	6.2929	4.1829
TCGA-B6-A0I5-01	151.633	0	0	36.7628	6.3707	5.089	7.0629	5.2882	9.3979	6.9433	7.9075	5.8747
TCGA-A7-A0CH-01	7.73333	0	0	37.1461	7.0896	5.7488	6.1804	7.848	7.2092	6.0535	5.8173	4.6177
TCGA-BH-A0EB-01	24.8333	0	0	38.33	6.4474	5.5875	6.1525	8.2507	8.6536	6.6359	7.4364	5.4638
TCGA-A8-A07G-01	19.2	0	0	38.3343	5.9167	6.7885	5.9085	10.3268	7.5637	7.0907	7.7292	5.1847
TCGA-E2-A15G-01	10.5	0	0	38.819	5.6954	5.9073	6.1262	6.3014	5.0249	5.8774	4.5571	4.6065
TCGA-AN-A0FK-01	7.06667	0	0	39.0108	7.718	6.1865	7.2024	9.559	6.4114	5.8932	3.6048	4.9611
TCGA-BH-A0DT-01	39	0	0	39.0595	6.6669	4.8892	6.4414	9.3459	9.3856	7.9124	5.9211	5.4705
TCGA-AO-A12A-01	91.8	0	0	39.2891	6.9797	4.6567	6.6282	11.2566	10.0938	7.8663	6.1828	5.9794
TCGA-BH-A0BP-01	49.3667	0	0	39.423	5.4305	4.5891	5.7047	7.6518	9.2355	8.2211	6.2989	5.3441
TCGA-A8-A084-01	15.2667	0	0	40.0421	8.223	6.655	8.1204	12.2143	7.773	4.811	7.0748	6.832
TCGA-A8-A0A2-01	19.2667	0	0	40.2457	7.0823	4.5313	6.884	5.7653	6.8947	6.4056	6.9781	5.3408
TCGA-A2-A0CS-01	76.6	0	0	40.4683	6.5508	6.2433	6.3695	9.6707	5.7193	6.2866	6.8909	5.1542
TCGA-BH-A0E9-01	46.8333	0	0	40.477	6.8929	6.786	6.9185	9.1496	10.1146	8.7538	4.5637	5.1713
TCGA-BH-A18S-01	66.9667	1	0	40.9772	4.5962	4.1945	4.3643	1.2056	6.1804	4.2939	2.1993	4.3643
TCGA-A8-A08C-01	20.2333	0	0	41.3592	7.0487	4.0803	6.9573	7.1724	4.7224	5.3798	5.0665	5.3915
TCGA-BH-A0BQ-01	27.5333	0	0	41.9529	6.121	5.5319	6.2767	9.7976	8.9505	9.2658	8.0067	5.4875
TCGA-A7-A0CG-01	7.66667	0	0	42.1733	7.8517	5.2438	7.3702	12.2133	10.0871	8.1214	3.9562	6.013
TCGA-A8-A099-01	10.1333	0	0	42.6772	6.1003	7.8958	5.5642	9.4043	5.4011	5.1322	4.9701	4.7594
TCGA-E2-A15E-01	17.2333	0	0	42.7263	5.8626	4.0608	5.7175	9.245	10.8985	7.632	5.9479	6.3391
TCGA-E2-A14Q-01	32.4667	0	0	42.8684	7.2945	6.3455	7.4423	9.9156	10.5519	7.5937	5.784	6.4201
TCGA-BH-A0BV-01	50.6333	0	0	43.0373	5.7537	4.9688	5.9455	6.0242	6.5347	6.6103	5.7841	5.2563
TCGA-A2-A0EY-01	24.5	0	0	43.3873	7.4098	5.2462	7.2139	13.3154	6.7577	5.7268	6.2058	6.6514
TCGA-A7-A0DC-01	12.8667	0	0	43.7783	5.0732	5.9268	4.7023	1.1513	5.7251	3.5466	1.3371	4.3386
TCGA-A7-A0CD-01	12.4	0	0	44.0417	7.7211	4.1358	7.1739	6.3551	6.2432	5.1185	3.4058	5.6315
TCGA-E2-A15C-01	16.5333	0	0	44.0444	5.1779	5.2854	4.4725	9.0428	8.9254	7.3733	7.1558	5.3716
TCGA-AN-A0FS-01	6.36667	0	0	44.3264	5.4528	6.4488	5.1576	7.8064	9.1555	8.7532	7.2181	4.9487
TCGA-A8-A093-01	18.1667	0	0	44.4374	7.0751	6.4385	7.061	7.3398	5.8067	5.8645	7.7915	5.7108
TCGA-A8-A06Y-01	26.3667	0	0	45.1626	6.8698	4.4941	6.2782	13.2866	5.7551	8.7799	2.241	4.7816
TCGA-D8-A141-01	3.76667	0	0	45.1873	6.8543	5.3633	6.7303	8.2166	6.8585	8.7905	8.1966	5.2517
TCGA-E2-A153-01	19.5333	0	0	45.8932	5.7945	6.1171	5.3394	4.3938	7.874	7.391	8.153	4.9557
TCGA-A8-A09T-01	19.2667	0	0	46.0801	5.6134	6.8939	5.6813	8.9664	8.5179	6.1168	5.1212	6.0152
TCGA-A8-A09V-01	15.2333	0	0	46.3019	7.0699	6.3302	7.1334	6.3976	7.6423	6.6594	7.5586	5.9992
TCGA-A8-A0A1-01	12.1667	0	0	46.5919	7.0718	5.4486	7.2054	6.5603	6.1246	7.6604	7.1757	5.4975
TCGA-AO-A03V-01	29.5333	0	0	46.6298	5.2427	5.1341	5.8546	8.3211	6.3328	6.7399	6.072	5.9942
TCGA-A7-A0DB-01	8.86667	0	0	46.9657	6.7068	6.0641	6.5796	8.4531	7.5188	7.3596	6.8763	5.8021
TCGA-A8-A0A4-01	13.2	0	0	47.1262	7.0349	6.3568	7.9144	8.4904	9.5534	8.8433	4.0209	6.237
TCGA-BH-A0DX-01	48.0667	0	0	47.1794	7.3378	4.7376	7.1312	8.8614	8.7745	7.5816	6.7424	6.4363
TCGA-A8-A07F-01	19.2	0	0	47.1993	8.0314	5.093	8.0734	8.5795	6.3113	6.0538	6.0894	6.5166
TCGA-E2-A15E-06	17.2333	0	0	47.49	4.5138	5.2446	4.4899	7.5299	4.907	4.2252	0.4611	5.2302
TCGA-E2-A15H-01	1.4	0	0	47.5048	6.9836	5.1541	7.0508	8.7332	8.0865	6.8691	7.266	6.6321
TCGA-B6-A0I8-01	24.9667	1	0	47.6209	5.6104	6.7034	5.3806	7.6855	6.5189	6.8278	6.5815	5.2324
TCGA-A8-A08S-01	19.3333	0	0	47.9276	7.1362	6.9418	6.86	10.6815	6.5825	5.3689	6.2812	6.3907
TCGA-A2-A0EW-01	30.1333	0	0	48.4505	5.371	5.4195	4.7662	10.0754	8.7729	9.3051	6.5733	5.2283
TCGA-AN-A04A-01	2.96667	0	0	48.92	7.1185	4.0362	6.6948	8.065	8.7444	7.0854	6.5727	6.5833
TCGA-AO-A0J8-01	9.23333	0	0	48.9493	6.5421	7.2533	6.6929	6.8671	6.0086	6.2837	7.0851	5.7511
TCGA-B6-A0IO-01	111.667	0	0	49.419	6.7713	5.9042	7.1577	9.6249	8.0543	6.2418	5.3738	6.9698
TCGA-A2-A0EM-01	103.1	0	0	49.4777	6.9568	7.1277	6.1845	7.7154	6.645	6.0748	6.4181	5.5043
TCGA-A2-A0ET-01	35.5333	0	0	49.6645	6.4806	5.5725	6.1363	3.8351	5.0188	4.4137	0	5.0067
TCGA-A8-A06T-01	41.6333	0	0	50.0394	6.0879	5.3873	5.3117	6.4158	6.7841	5.8681	2.9403	5.2624
TCGA-BH-A0BD-01	18.4667	0	0	50.2861	8.9061	5.8473	9.043	9.606	7.9421	6.6915	5.2585	7.1425
TCGA-A8-A0A9-01	13.2	0	0	50.3674	7.611	4.3663	7.7724	2.0779	5.6749	5.8968	6.8075	6.1137
TCGA-BH-A0EI-01	24.7667	0	0	50.4959	6.1943	4.5002	5.8134	2.392	9.3164	7.8817	8.1582	5.7934
TCGA-BH-A0E7-01	45.4	0	0	50.6886	5.4362	6.2607	5.3574	1.2861	6.4291	4.2791	5.3472	5.6162
TCGA-B6-A0IP-01	112.467	0	0	50.9191	7.5915	7.16	6.944	10.476	9.4492	6.856	6.7809	6.682
TCGA-A8-A07J-01	12.1667	0	0	51.0939	5.5262	7.1521	5.9152	2.2266	6.389	8.0701	7.166	4.8147
TCGA-A8-A09B-01	12.1667	0	0	51.4091	7.3453	5.2969	6.6477	5.031	6.5001	7.2593	6.5221	5.4076
TCGA-BH-A18M-01	73.5667	1	0	51.4327	7.3223	6.0843	6.8712	9.9974	7.9954	7.776	6.5422	6.2536
TCGA-A2-A0EV-01	32.2667	0	0	51.4668	7.0545	8.3359	6.8282	6.6227	8.567	6.6431	6.7598	6.0578
TCGA-A8-A09N-01	1.03333	0	0	51.5368	7.5827	5.0759	7.7115	9.3908	5.7613	6.2324	4.7176	6.651
TCGA-A2-A0EX-01	18.3	0	0	51.5954	7.2649	4.5167	4.0671	6.8921	9.8241	8.2807	8.2206	4.6231
TCGA-A8-A08T-01	94.3333	1	0	52.018	5.7877	5.8221	5.3552	12.0423	2.9979	5.5212	5.1941	5.6981
TCGA-BH-A0BR-01	54.4	0	0	52.4604	6.1919	4.217	6.4615	7.2073	7.0004	7.6199	7.6449	6.5827
TCGA-A8-A09K-01	30.3667	0	0	52.7252	5.4602	4.5457	5.7015	5.6418	5.8774	5.7247	1.82	5.898
TCGA-A8-A091-01	19.3333	0	0	52.7978	6.0416	5.3627	5.9127	5.1404	6.7997	6.0734	3.6445	5.8467
TCGA-B6-A0IG-01	148.533	1	0	52.8789	7.2352	5.4602	7.244	9.8022	6.8145	6.6652	7.4096	7.006
TCGA-BH-A0W7-01	18.6	0	0	52.9998	7.8343	6.1467	7.7514	6.4812	7.7264	7.3622	7.0271	6.4612
TCGA-A8-A086-01	13.2	0	0	53.3486	6.7195	5.8627	6.3838	6.6449	8.7579	6.0581	5.6	6.7023
TCGA-AN-A0FT-01	6.1	0	0	54.1456	4.4975	7.0734	4.6954	3.7939	6.5353	6.4211	7.6338	5.6315
TCGA-A2-A04N-01	106.267	0	0	54.3083	5.6814	5.8788	4.7628	7.2132	8.0164	7.7637	7.8128	5.6702
TCGA-A8-A0AB-01	17.2333	0	0	54.35	8.1261	7.5277	7.3992	5.2909	7.6788	6.2724	6.6984	6.0934
TCGA-BH-A18K-01	84.9	1	0	54.3629	6.145	5.7391	6.2494	8.171	6.8636	7.1528	8.3585	6.6664
TCGA-BH-A0HO-01	2.53333	0	0	54.5224	6.8871	7.2641	6.7498	4.8294	5.9026	5.5576	0.8863	5.4214
TCGA-A2-A0CQ-01	89.8	0	0	54.8862	6.4566	8.706	6.8542	8.847	6.0835	5.3707	3.5941	6.3966
TCGA-E2-A15L-01	11.0333	0	0	54.893	8.1381	7.1497	7.2559	5.5721	6.633	5.2602	7.2769	6.3066
TCGA-A8-A09C-01	1.03333	0	0	55.2024	8.2327	7.1819	8.3478	5.5001	5.0341	5.8957	6.2402	6.3326
TCGA-A8-A076-01	54.7	0	0	55.2706	7.2955	4.5316	7.4417	7.3146	5.5191	5.3282	6.8927	7.3092
TCGA-E2-A156-01	16.0333	0	1	55.4087	6.8916	7.218	6.1856	4.9276	3.9409	4.1302	0	5.0262
TCGA-BH-A0DZ-01	16.5	0	1	55.543	8.4165	3.4815	7.9119	8.5627	7.9119	6.0683	7.1115	7.8283
TCGA-D8-A140-01	13.4333	0	1	55.9248	6.1146	6.6593	6.2171	3.1456	6.676	5.1352	3.486	6.1064
TCGA-E2-A14T-01	29.6667	0	1	55.9547	6.2758	4.7762	6.1598	5.6593	7.4551	5.8619	4.5094	6.7288
TCGA-A8-A06P-01	13.2	0	1	55.9927	4.4906	6.0752	4.725	1.8654	6.3685	7.3539	8.0118	5.4582
TCGA-BH-A0H5-01	36	0	1	56.4076	6.4644	8.107	6.6757	12.2511	6.8027	8.7929	3.4308	5.9089
TCGA-AN-A0FN-01	7.26667	0	1	56.4313	6.4313	6.9192	6.1659	5.621	7.9647	8.5963	8.8205	5.915
TCGA-BH-A0C1-01	44.6	0	1	56.695	8.1085	5.3884	7.5868	6.6895	6.8873	7.3094	6.7033	6.5028
TCGA-A1-A0SD-01	14.5667	0	1	56.8899	6.7618	6.554	6.3585	6.3873	8.8471	7.4996	6.0264	6.393
TCGA-AO-A12H-01	28.7333	0	1	57.0416	5.8722	6.8922	6.0475	1.5724	5.5051	4.5669	0.7294	5.5665
TCGA-B6-A0IE-01	66.6	1	1	57.3695	6.5832	4.9038	7.6573	9.3615	8.2551	8.7773	4.4941	7.4172
TCGA-E2-A15R-01	11	0	1	57.5835	7.2608	6.1651	6.539	5.8183	7.5711	5.3018	2.3247	6.3805
TCGA-BH-A18I-01	7.33333	0	1	57.6127	6.1711	5.9142	5.4771	7.6726	7.8782	7.1717	7.515	6.452
TCGA-A8-A097-01	12.1667	0	1	57.7241	6.8638	8.7555	6.2373	11.289	9.525	6.4893	7.9285	7.2588
TCGA-E2-A14O-01	39.0667	0	1	57.9118	8.2966	6.9916	7.7294	6.8977	5.5451	5.9241	5.7631	6.3848
TCGA-E2-A15O-01	13.1667	0	1	58.018	7.2501	8.7809	7.4906	6.5051	8.737	6.0103	4.3187	6.9614
TCGA-BH-A18N-01	38.2667	1	1	58.0638	4.7774	6.093	4.3618	2.2555	6.283	4.7033	2.6984	5.6059
TCGA-A8-A09R-01	9.1	0	1	58.2059	8.1066	6.9831	6.6401	8.5791	7.0753	5.5652	6.7367	6.5455
TCGA-A8-A07P-01	11.1333	0	1	58.2917	6.7748	4.6547	6.0436	5.0044	5.9579	5.2469	5.2985	6.4832
TCGA-AO-A0J3-01	10.0667	0	1	58.3233	5.4589	6.2007	7.5836	3.0366	6.1711	3.6922	1.165	7.8799
TCGA-BH-A0AY-01	25.9	0	1	58.5036	6.3315	4.8487	5.9505	11.8952	6.3623	7.4853	6.4438	6.9388
TCGA-AN-A0FD-01	6.5	0	1	58.6224	6.2793	3.6193	6.5053	4.773	7.7292	7.6265	7.5122	7.1365
TCGA-A8-A06Z-01	1.03333	0	1	58.928	6.3719	6.767	6.0631	5.7397	4.7732	4.3931	3.4767	6.2427
TCGA-BH-A0B4-01	39.7	0	1	59.0961	7.2067	8.5734	7.0758	6.0659	9.6893	7.9297	7.6503	6.7025
TCGA-A8-A09I-01	33.5333	0	1	59.5643	8.2112	5.1796	8.1666	5.7077	6.9859	4.5624	5.1876	7.8941
TCGA-BH-A18F-01	8.93333	0	1	59.5804	7.8338	5.7952	7.373	8.2323	8.687	7.6932	6.5361	7.1758
TCGA-A8-A09M-01	15.2333	0	1	59.8852	6.7884	7.1909	6.2077	9.8151	6.1654	5.6564	3.4063	6.5519
TCGA-A8-A09W-01	1	0	1	60.02	9.0122	8.3431	9.0458	13.9863	6.2491	5.8998	6.1245	8.0417
TCGA-A2-A04Y-01	36.6333	0	1	60.2156	6.0423	6.7149	6.9041	7.749	6.8083	6.4864	5.4863	7.4147
TCGA-A8-A09Q-01	25.3667	0	1	60.4962	6.3938	5.9429	6.7545	3.7474	5.5783	6.2274	6.283	6.6689
TCGA-E2-A154-01	10.8333	0	1	60.7721	7.9192	6.7988	6.9514	4.6064	6.3665	7.4873	6.4427	5.7597
TCGA-A8-A09A-01	10.1333	0	1	61.0154	8.411	5.3531	6.7047	8.8554	8.1087	7.3626	6.9034	6.7047
TCGA-A8-A06U-01	29.4	1	1	61.6106	7.824	6.5177	7.0195	7.347	8.7246	5.7417	4.4849	7.3297
TCGA-A2-A0ER-01	75.4	0	1	61.7039	7.2477	4.2767	6.9745	3.5667	5.4526	4.7981	3.6383	6.9883
TCGA-A8-A092-01	17.2667	0	1	61.9213	7.305	6.7206	7.3757	7.0693	6.7366	6.5085	5.9725	7.2136
TCGA-A8-A085-01	37.4667	0	1	62.2715	7.1272	3.7628	6.6494	2.8653	5.5228	5.6253	6.2968	6.9036
TCGA-A8-A07B-01	33.4667	0	1	62.3473	7.5916	6.9092	7.2348	8.8214	6.4326	6.9977	5.6201	6.899
TCGA-E2-A10A-01	40.9667	0	1	62.3851	7.4318	6.4048	6.6145	5.5011	5.1665	4.8154	6.0009	6.7067
TCGA-A8-A08Z-01	40.5667	0	1	62.7401	6.4073	5.4621	6.0361	6.1129	5.1269	6.8847	7.3419	6.5193
TCGA-AO-A0J7-01	8.66667	0	1	62.7709	8.7929	7.0835	8.4202	6.2447	6.7933	5.2433	4.0352	7.3599
TCGA-AO-A0J9-01	41.8333	0	1	63.194	6.1415	7.9826	6.7335	8.5556	6.3212	8.017	6.9767	6.8803
TCGA-AO-A03P-01	85.8667	1	1	63.2637	5.8521	4.1723	5.1724	5.4175	7.1145	4.8269	1.8763	6.9987
TCGA-AN-A0FF-01	4.66667	0	1	63.308	7.4642	7.7838	7.9194	4.4338	6.2143	6.8788	5.6319	6.8189
TCGA-B6-A0IC-01	51.4	1	1	63.3404	7.0008	8.0911	6.8255	3.8532	3.5619	4.2672	0.566	5.8137
TCGA-B6-A0IA-01	223.933	0	1	63.5656	6.6417	6.8429	6.1365	4.0625	5.6561	2.6699	2.9812	7.1497
TCGA-A8-A09D-01	13.2	0	1	63.6442	7.6716	6.1932	7.9542	0.4865	6.6616	7.0587	5.8464	6.6559
TCGA-A8-A095-01	42.5333	0	1	63.922	8.9483	6.105	8.071	7.5418	6.7716	6.5574	5.7576	7.2158
TCGA-A8-A07E-01	20.2667	0	1	63.9542	7.2615	5.4588	7.504	5.5761	7.2615	8.3547	6.0391	7.0717
TCGA-E2-A15M-01	7.8	1	1	63.9568	7.1899	6.1649	7.6896	3.7192	6.5676	6.7278	2.8456	6.9121
TCGA-AO-A0J5-01	23.4667	1	1	64.0557	5.9438	5.9173	5.7988	2.7839	8.6119	8.9156	7.0466	6.3179
TCGA-A8-A06R-01	18.2	0	1	64.2336	5.6061	5.4716	4.9542	4.7367	7.4589	5.229	7.5283	7.2959
TCGA-E2-A14Z-01	17.2667	1	1	64.3367	8.2988	6.9422	7.1971	9.215	8.0699	6.861	6.1119	7.2533
TCGA-AO-A03O-01	33.1	1	1	64.6676	6.743	5.5365	6.2249	7.7626	6.6074	5.5229	0.9057	6.991
TCGA-BH-A18J-01	20.3667	1	1	64.8459	6.8269	6.7114	6.7399	8.5342	6.6674	8.6567	5.8129	6.6674
TCGA-A8-A082-01	18.3	0	1	64.9036	6.6921	5.2854	6.582	1.585	6.1085	5.1127	5.7602	7.1355
TCGA-BH-A0HW-01	52	0	1	65.2171	6.2607	5.0072	5.5177	0.375	4.7129	2.8544	1.6217	6.4923
TCGA-B6-A0IM-01	127.867	0	1	65.3702	6.9251	5.7746	6.4811	1.3765	6.1219	5.0983	4.9448	6.7789
TCGA-A8-A07S-01	8.06667	0	1	65.4931	7.1758	8.5808	6.7872	3.7781	6.0862	4.7061	4.8301	6.7518
TCGA-A8-A08G-01	20.2	0	1	65.5799	6.4363	6.9376	6.1542	4.8362	6.3771	5.7653	4.761	6.8276
TCGA-BH-A0C7-01	43.5	0	1	66.5394	8.3777	7.9494	7.8697	11.5387	7.7853	6.376	5.6729	8.0648
TCGA-A8-A06O-01	13.2	0	1	66.9136	7.927	6.7331	7.2633	9.8286	5.0718	7.7053	5.3615	6.7285
TCGA-A8-A08I-01	12.1667	0	1	67.2505	8.1101	7.2922	8.3659	8.0198	3.9182	5.7651	2.4361	7.2043
TCGA-E2-A14W-01	27.7667	0	1	67.4681	6.5686	6.323	6.7529	4.8233	5.2621	6.0892	4.6414	7.0938
TCGA-A8-A08P-01	31.4	0	1	67.7674	7.5232	8.243	7.2071	9.8414	7.3021	6.3755	5.9191	7.7717
TCGA-E2-A15A-01	16.7333	0	1	68.3136	7.9049	7.1732	7.7886	4.0597	6.138	6.0571	5.9417	7.3562
TCGA-A2-A0T3-01	18.9667	0	1	68.4367	7.926	5.6813	7.6308	7.2265	8.694	7.1961	3.8828	7.9426
TCGA-A2-A04V-01	64	1	1	68.6865	5.9378	5.326	5.9942	1.7843	5.7968	6.3079	8.169	7.2455
TCGA-A2-A0D4-01	25.5667	0	1	69.6463	7.6564	5.2482	7.9989	6.2085	7.842	7.4324	1.6462	7.8767
TCGA-A8-A08F-01	18.3	0	1	70.9515	8.7363	7.606	7.8137	3.0401	6.0074	5.5252	4.4197	6.9671
TCGA-AN-A0AK-01	7.43333	0	1	71.53	9.0758	7.6286	9.5426	5.3385	5.2297	5.1467	1.4219	8.0061
TCGA-BH-A0HU-01	13.0667	0	1	71.6701	6.6793	6.6981	7.1061	8.6141	6.2658	5.9104	4.2335	8.3751
TCGA-A7-A0CJ-01	13.6333	0	1	71.938	6.8825	6.8733	7.2039	4.4181	8.1576	6.2991	2.1364	7.8994
TCGA-A2-A0CU-01	4.63333	1	1	72.5195	6.4604	8.5113	6.7017	2.4808	5.4004	6.3018	3.3454	6.6804
TCGA-A8-A06Q-01	1.03333	0	1	72.8199	8.6508	7.6355	7.6672	10.6062	0.3512	4.1092	6.6024	7.3708
TCGA-E2-A14S-01	27.8	0	1	73.4089	6.5669	6.9934	6.6316	3.6784	6.257	5.2465	1.5178	7.4936
TCGA-A2-A0CW-01	64.9	0	1	73.6307	7.8056	7.3342	8.2046	3.4291	6.7068	5.0146	3.033	8.2958
TCGA-E2-A155-01	18.4333	0	1	73.7002	8.3007	6.9837	8.134	0.6455	6.7728	5.7933	0.8848	7.2095
TCGA-E2-A15S-01	9.13333	0	1	73.9349	7.4534	7.1891	7.65	8.0451	6.9551	6.5528	0.6554	7.9643
TCGA-AN-A0AJ-01	8.1	0	1	74.0995	7.2929	5.8461	7.6559	5.8158	4.7072	5.5471	6.029	8.45
TCGA-B6-A0IN-01	85.7667	1	1	74.2482	5.3437	7.8406	6.1454	1.5291	6.9495	7.3168	2.2547	6.9329
TCGA-A8-A07W-01	10.1333	0	1	74.5545	7.6365	7.8181	7.2139	0.966	5.9247	4.8876	7.078	7.6411
TCGA-B6-A0IB-01	131.367	1	1	74.618	8.3336	8.9705	7.8444	9.1972	5.2172	6.6189	5.9258	7.6469
TCGA-BH-A18L-01	12.4	1	1	75.3715	7.8718	6.0638	7.1907	5.7442	5.4232	4.8597	0	7.6217
TCGA-E2-A15A-06	16.7333	0	1	76.4645	8.0337	6.0731	7.9059	3.4647	5.4561	5.9002	0.6857	7.5946
TCGA-A8-A079-01	9.13333	0	1	78.5278	7.5678	8.3364	8.3986	2.4343	4.2954	5.2582	5.1522	8.2572
TCGA-A8-A07L-01	17.2333	0	1	79.9408	7.8385	8.5996	7.9225	7.2163	6.2358	6.6044	6.009	8.5634
TCGA-BH-A18U-01	43.9	1	1	82.1412	9.2204	8.6358	8.7152	3.4395	5.804	5.3361	5.0902	8.3932
TCGA-D8-A13Y-01	12.0667	0	1	83.6619	8.8519	9.5403	8.6386	3.4405	10.5908	8.9784	7.9358	8.7233
TCGA-A8-A06X-01	31.4333	1	1	84.8527	6.4086	7.0622	7.0835	1.8007	6.8672	7.6981	3.3135	8.2433
TCGA-AR-A0TY-01	18.1333	1	1	91.5414	10.6853	8.8124	8.4227	6.3622	6.4606	5.8759	3.279	8.4294
