# Supplementary material for: Identification of methylation sites and signature genes with prognostic value for luminal breast cancer
Source: BMC Cancer. 2018 Apr 11;18:405. doi: 10.1186/s12885-018-4314-9 (PMC5896050; doi:10.1186/s12885-018-4314-9)
Supplement: Supplementary file 13 — Table S8. Model gene factor expression in Low and High risk samples. (XLS 52 kb) [file 12885_2018_4314_MOESM13_ESM.xls]

## Sheet: 8-low-high
Table S8. Model gene factor expression in Low and High risk samples
riskscore	group	ESCO2	PACSIN1	CDCA2	PIGR	PTN	RGMA	KLK4	CENPA
-7.39727	Low	4.042	4.3962	5.7627	9.5065	10.7358	7.863	5.0731	2.2403
15.8943	Low	4.9855	5.8112	4.8998	12.7129	10.2878	7.9408	5.0345	3.3407
17.9314	Low	4.0279	7.3758	4.0279	9.9736	9.4196	7.894	5.026	2.5324
21.3211	Low	5.237	5.0656	4.3798	9.3774	8.6093	8.1983	5.6361	2.6318
26.7207	Low	5.9668	6.4347	7.0794	11.9312	8.0405	7.0706	7.7143	5.3006
26.7207	Low	3.6316	6.1842	3.8485	8.1625	11.0238	8.3928	8.693	4.0947
30.1729	Low	6.8147	5.2608	6.5634	9.299	9.4375	7.3681	7.5592	4.9398
30.4146	Low	6.2809	4.2966	6.3523	10.5351	9.4169	8.0021	8.4183	5.2993
30.9645	Low	5.6736	6.309	5.6034	11.4717	8.8013	8.1956	5.8043	4.3195
31.8083	Low	4.6357	4.7087	5.6441	5.5178	5.548	6.5425	3.7628	4.0703
32.3575	Low	6.3667	4.7157	6.5478	8.0908	9.3212	7.0676	6.7852	5.3148
32.9267	Low	5.3356	4.3447	4.8325	10.3233	11.2245	8.7842	5.0584	4.6735
33.0382	Low	6.5472	5.5201	6.6172	9.2759	9.9404	7.1715	5.5457	5.3073
35.5781	Low	6.2338	5.2068	5.7681	9.3331	10.5308	7.2395	6.4336	5.3828
36.5548	Low	5.9852	6.3436	5.7706	7.2376	6.4857	6.9738	6.2929	4.1829
36.7628	Low	6.3707	5.089	7.0629	5.2882	9.3979	6.9433	7.9075	5.8747
37.1461	Low	7.0896	5.7488	6.1804	7.848	7.2092	6.0535	5.8173	4.6177
38.33	Low	6.4474	5.5875	6.1525	8.2507	8.6536	6.6359	7.4364	5.4638
38.3343	Low	5.9167	6.7885	5.9085	10.3268	7.5637	7.0907	7.7292	5.1847
38.819	Low	5.6954	5.9073	6.1262	6.3014	5.0249	5.8774	4.5571	4.6065
39.0108	Low	7.718	6.1865	7.2024	9.559	6.4114	5.8932	3.6048	4.9611
39.0595	Low	6.6669	4.8892	6.4414	9.3459	9.3856	7.9124	5.9211	5.4705
39.2891	Low	6.9797	4.6567	6.6282	11.2566	10.0938	7.8663	6.1828	5.9794
39.423	Low	5.4305	4.5891	5.7047	7.6518	9.2355	8.2211	6.2989	5.3441
40.0421	Low	8.223	6.655	8.1204	12.2143	7.773	4.811	7.0748	6.832
40.2457	Low	7.0823	4.5313	6.884	5.7653	6.8947	6.4056	6.9781	5.3408
40.4683	Low	6.5508	6.2433	6.3695	9.6707	5.7193	6.2866	6.8909	5.1542
40.477	Low	6.8929	6.786	6.9185	9.1496	10.1146	8.7538	4.5637	5.1713
40.9772	Low	4.5962	4.1945	4.3643	1.2056	6.1804	4.2939	2.1993	4.3643
41.3592	Low	7.0487	4.0803	6.9573	7.1724	4.7224	5.3798	5.0665	5.3915
41.9529	Low	6.121	5.5319	6.2767	9.7976	8.9505	9.2658	8.0067	5.4875
42.1733	Low	7.8517	5.2438	7.3702	12.2133	10.0871	8.1214	3.9562	6.013
42.6772	Low	6.1003	7.8958	5.5642	9.4043	5.4011	5.1322	4.9701	4.7594
42.7263	Low	5.8626	4.0608	5.7175	9.245	10.8985	7.632	5.9479	6.3391
42.8684	Low	7.2945	6.3455	7.4423	9.9156	10.5519	7.5937	5.784	6.4201
43.0373	Low	5.7537	4.9688	5.9455	6.0242	6.5347	6.6103	5.7841	5.2563
43.3873	Low	7.4098	5.2462	7.2139	13.3154	6.7577	5.7268	6.2058	6.6514
43.7783	Low	5.0732	5.9268	4.7023	1.1513	5.7251	3.5466	1.3371	4.3386
44.0417	Low	7.7211	4.1358	7.1739	6.3551	6.2432	5.1185	3.4058	5.6315
44.0444	Low	5.1779	5.2854	4.4725	9.0428	8.9254	7.3733	7.1558	5.3716
44.3264	Low	5.4528	6.4488	5.1576	7.8064	9.1555	8.7532	7.2181	4.9487
44.4374	Low	7.0751	6.4385	7.061	7.3398	5.8067	5.8645	7.7915	5.7108
45.1626	Low	6.8698	4.4941	6.2782	13.2866	5.7551	8.7799	2.241	4.7816
45.1873	Low	6.8543	5.3633	6.7303	8.2166	6.8585	8.7905	8.1966	5.2517
45.8932	Low	5.7945	6.1171	5.3394	4.3938	7.874	7.391	8.153	4.9557
46.0801	Low	5.6134	6.8939	5.6813	8.9664	8.5179	6.1168	5.1212	6.0152
46.3019	Low	7.0699	6.3302	7.1334	6.3976	7.6423	6.6594	7.5586	5.9992
46.5919	Low	7.0718	5.4486	7.2054	6.5603	6.1246	7.6604	7.1757	5.4975
46.6298	Low	5.2427	5.1341	5.8546	8.3211	6.3328	6.7399	6.072	5.9942
46.9657	Low	6.7068	6.0641	6.5796	8.4531	7.5188	7.3596	6.8763	5.8021
47.1262	Low	7.0349	6.3568	7.9144	8.4904	9.5534	8.8433	4.0209	6.237
47.1794	Low	7.3378	4.7376	7.1312	8.8614	8.7745	7.5816	6.7424	6.4363
47.1993	Low	8.0314	5.093	8.0734	8.5795	6.3113	6.0538	6.0894	6.5166
47.49	Low	4.5138	5.2446	4.4899	7.5299	4.907	4.2252	0.4611	5.2302
47.5048	Low	6.9836	5.1541	7.0508	8.7332	8.0865	6.8691	7.266	6.6321
47.6209	Low	5.6104	6.7034	5.3806	7.6855	6.5189	6.8278	6.5815	5.2324
47.9276	Low	7.1362	6.9418	6.86	10.6815	6.5825	5.3689	6.2812	6.3907
48.4505	Low	5.371	5.4195	4.7662	10.0754	8.7729	9.3051	6.5733	5.2283
48.92	Low	7.1185	4.0362	6.6948	8.065	8.7444	7.0854	6.5727	6.5833
48.9493	Low	6.5421	7.2533	6.6929	6.8671	6.0086	6.2837	7.0851	5.7511
49.419	Low	6.7713	5.9042	7.1577	9.6249	8.0543	6.2418	5.3738	6.9698
49.4777	Low	6.9568	7.1277	6.1845	7.7154	6.645	6.0748	6.4181	5.5043
49.6645	Low	6.4806	5.5725	6.1363	3.8351	5.0188	4.4137	0	5.0067
50.0394	Low	6.0879	5.3873	5.3117	6.4158	6.7841	5.8681	2.9403	5.2624
50.2861	Low	8.9061	5.8473	9.043	9.606	7.9421	6.6915	5.2585	7.1425
50.3674	Low	7.611	4.3663	7.7724	2.0779	5.6749	5.8968	6.8075	6.1137
50.4959	Low	6.1943	4.5002	5.8134	2.392	9.3164	7.8817	8.1582	5.7934
50.6886	Low	5.4362	6.2607	5.3574	1.2861	6.4291	4.2791	5.3472	5.6162
50.9191	Low	7.5915	7.16	6.944	10.476	9.4492	6.856	6.7809	6.682
51.0939	Low	5.5262	7.1521	5.9152	2.2266	6.389	8.0701	7.166	4.8147
51.4091	Low	7.3453	5.2969	6.6477	5.031	6.5001	7.2593	6.5221	5.4076
51.4327	Low	7.3223	6.0843	6.8712	9.9974	7.9954	7.776	6.5422	6.2536
51.4668	Low	7.0545	8.3359	6.8282	6.6227	8.567	6.6431	6.7598	6.0578
51.5368	Low	7.5827	5.0759	7.7115	9.3908	5.7613	6.2324	4.7176	6.651
51.5954	Low	7.2649	4.5167	4.0671	6.8921	9.8241	8.2807	8.2206	4.6231
52.018	Low	5.7877	5.8221	5.3552	12.0423	2.9979	5.5212	5.1941	5.6981
52.4604	Low	6.1919	4.217	6.4615	7.2073	7.0004	7.6199	7.6449	6.5827
52.7252	Low	5.4602	4.5457	5.7015	5.6418	5.8774	5.7247	1.82	5.898
52.7978	Low	6.0416	5.3627	5.9127	5.1404	6.7997	6.0734	3.6445	5.8467
52.8789	Low	7.2352	5.4602	7.244	9.8022	6.8145	6.6652	7.4096	7.006
52.9998	Low	7.8343	6.1467	7.7514	6.4812	7.7264	7.3622	7.0271	6.4612
53.3486	Low	6.7195	5.8627	6.3838	6.6449	8.7579	6.0581	5.6	6.7023
54.1456	Low	4.4975	7.0734	4.6954	3.7939	6.5353	6.4211	7.6338	5.6315
54.3083	Low	5.6814	5.8788	4.7628	7.2132	8.0164	7.7637	7.8128	5.6702
54.35	Low	8.1261	7.5277	7.3992	5.2909	7.6788	6.2724	6.6984	6.0934
54.3629	Low	6.145	5.7391	6.2494	8.171	6.8636	7.1528	8.3585	6.6664
54.5224	Low	6.8871	7.2641	6.7498	4.8294	5.9026	5.5576	0.8863	5.4214
54.8862	Low	6.4566	8.706	6.8542	8.847	6.0835	5.3707	3.5941	6.3966
54.893	Low	8.1381	7.1497	7.2559	5.5721	6.633	5.2602	7.2769	6.3066
55.2024	Low	8.2327	7.1819	8.3478	5.5001	5.0341	5.8957	6.2402	6.3326
55.2706	Low	7.2955	4.5316	7.4417	7.3146	5.5191	5.3282	6.8927	7.3092
55.4087	High	6.8916	7.218	6.1856	4.9276	3.9409	4.1302	0	5.0262
55.543	High	8.4165	3.4815	7.9119	8.5627	7.9119	6.0683	7.1115	7.8283
55.9248	High	6.1146	6.6593	6.2171	3.1456	6.676	5.1352	3.486	6.1064
55.9547	High	6.2758	4.7762	6.1598	5.6593	7.4551	5.8619	4.5094	6.7288
55.9927	High	4.4906	6.0752	4.725	1.8654	6.3685	7.3539	8.0118	5.4582
56.4076	High	6.4644	8.107	6.6757	12.2511	6.8027	8.7929	3.4308	5.9089
56.4313	High	6.4313	6.9192	6.1659	5.621	7.9647	8.5963	8.8205	5.915
56.695	High	8.1085	5.3884	7.5868	6.6895	6.8873	7.3094	6.7033	6.5028
56.8899	High	6.7618	6.554	6.3585	6.3873	8.8471	7.4996	6.0264	6.393
57.0416	High	5.8722	6.8922	6.0475	1.5724	5.5051	4.5669	0.7294	5.5665
57.3695	High	6.5832	4.9038	7.6573	9.3615	8.2551	8.7773	4.4941	7.4172
57.5835	High	7.2608	6.1651	6.539	5.8183	7.5711	5.3018	2.3247	6.3805
57.6127	High	6.1711	5.9142	5.4771	7.6726	7.8782	7.1717	7.515	6.452
57.7241	High	6.8638	8.7555	6.2373	11.289	9.525	6.4893	7.9285	7.2588
57.9118	High	8.2966	6.9916	7.7294	6.8977	5.5451	5.9241	5.7631	6.3848
58.018	High	7.2501	8.7809	7.4906	6.5051	8.737	6.0103	4.3187	6.9614
58.0638	High	4.7774	6.093	4.3618	2.2555	6.283	4.7033	2.6984	5.6059
58.2059	High	8.1066	6.9831	6.6401	8.5791	7.0753	5.5652	6.7367	6.5455
58.2917	High	6.7748	4.6547	6.0436	5.0044	5.9579	5.2469	5.2985	6.4832
58.3233	High	5.4589	6.2007	7.5836	3.0366	6.1711	3.6922	1.165	7.8799
58.5036	High	6.3315	4.8487	5.9505	11.8952	6.3623	7.4853	6.4438	6.9388
58.6224	High	6.2793	3.6193	6.5053	4.773	7.7292	7.6265	7.5122	7.1365
58.928	High	6.3719	6.767	6.0631	5.7397	4.7732	4.3931	3.4767	6.2427
59.0961	High	7.2067	8.5734	7.0758	6.0659	9.6893	7.9297	7.6503	6.7025
59.5643	High	8.2112	5.1796	8.1666	5.7077	6.9859	4.5624	5.1876	7.8941
59.5804	High	7.8338	5.7952	7.373	8.2323	8.687	7.6932	6.5361	7.1758
59.8852	High	6.7884	7.1909	6.2077	9.8151	6.1654	5.6564	3.4063	6.5519
60.02	High	9.0122	8.3431	9.0458	13.9863	6.2491	5.8998	6.1245	8.0417
60.2156	High	6.0423	6.7149	6.9041	7.749	6.8083	6.4864	5.4863	7.4147
60.4962	High	6.3938	5.9429	6.7545	3.7474	5.5783	6.2274	6.283	6.6689
60.7721	High	7.9192	6.7988	6.9514	4.6064	6.3665	7.4873	6.4427	5.7597
61.0154	High	8.411	5.3531	6.7047	8.8554	8.1087	7.3626	6.9034	6.7047
61.6106	High	7.824	6.5177	7.0195	7.347	8.7246	5.7417	4.4849	7.3297
61.7039	High	7.2477	4.2767	6.9745	3.5667	5.4526	4.7981	3.6383	6.9883
61.9213	High	7.305	6.7206	7.3757	7.0693	6.7366	6.5085	5.9725	7.2136
62.2715	High	7.1272	3.7628	6.6494	2.8653	5.5228	5.6253	6.2968	6.9036
62.3473	High	7.5916	6.9092	7.2348	8.8214	6.4326	6.9977	5.6201	6.899
62.3851	High	7.4318	6.4048	6.6145	5.5011	5.1665	4.8154	6.0009	6.7067
62.7401	High	6.4073	5.4621	6.0361	6.1129	5.1269	6.8847	7.3419	6.5193
62.7709	High	8.7929	7.0835	8.4202	6.2447	6.7933	5.2433	4.0352	7.3599
63.194	High	6.1415	7.9826	6.7335	8.5556	6.3212	8.017	6.9767	6.8803
63.2637	High	5.8521	4.1723	5.1724	5.4175	7.1145	4.8269	1.8763	6.9987
63.308	High	7.4642	7.7838	7.9194	4.4338	6.2143	6.8788	5.6319	6.8189
63.3404	High	7.0008	8.0911	6.8255	3.8532	3.5619	4.2672	0.566	5.8137
63.5656	High	6.6417	6.8429	6.1365	4.0625	5.6561	2.6699	2.9812	7.1497
63.6442	High	7.6716	6.1932	7.9542	0.4865	6.6616	7.0587	5.8464	6.6559
63.922	High	8.9483	6.105	8.071	7.5418	6.7716	6.5574	5.7576	7.2158
63.9542	High	7.2615	5.4588	7.504	5.5761	7.2615	8.3547	6.0391	7.0717
63.9568	High	7.1899	6.1649	7.6896	3.7192	6.5676	6.7278	2.8456	6.9121
64.0557	High	5.9438	5.9173	5.7988	2.7839	8.6119	8.9156	7.0466	6.3179
64.2336	High	5.6061	5.4716	4.9542	4.7367	7.4589	5.229	7.5283	7.2959
64.3367	High	8.2988	6.9422	7.1971	9.215	8.0699	6.861	6.1119	7.2533
64.6676	High	6.743	5.5365	6.2249	7.7626	6.6074	5.5229	0.9057	6.991
64.8459	High	6.8269	6.7114	6.7399	8.5342	6.6674	8.6567	5.8129	6.6674
64.9036	High	6.6921	5.2854	6.582	1.585	6.1085	5.1127	5.7602	7.1355
65.2171	High	6.2607	5.0072	5.5177	0.375	4.7129	2.8544	1.6217	6.4923
65.3702	High	6.9251	5.7746	6.4811	1.3765	6.1219	5.0983	4.9448	6.7789
65.4931	High	7.1758	8.5808	6.7872	3.7781	6.0862	4.7061	4.8301	6.7518
65.5799	High	6.4363	6.9376	6.1542	4.8362	6.3771	5.7653	4.761	6.8276
66.5394	High	8.3777	7.9494	7.8697	11.5387	7.7853	6.376	5.6729	8.0648
66.9136	High	7.927	6.7331	7.2633	9.8286	5.0718	7.7053	5.3615	6.7285
67.2505	High	8.1101	7.2922	8.3659	8.0198	3.9182	5.7651	2.4361	7.2043
67.4681	High	6.5686	6.323	6.7529	4.8233	5.2621	6.0892	4.6414	7.0938
67.7674	High	7.5232	8.243	7.2071	9.8414	7.3021	6.3755	5.9191	7.7717
68.3136	High	7.9049	7.1732	7.7886	4.0597	6.138	6.0571	5.9417	7.3562
68.4367	High	7.926	5.6813	7.6308	7.2265	8.694	7.1961	3.8828	7.9426
68.6865	High	5.9378	5.326	5.9942	1.7843	5.7968	6.3079	8.169	7.2455
69.6463	High	7.6564	5.2482	7.9989	6.2085	7.842	7.4324	1.6462	7.8767
70.9515	High	8.7363	7.606	7.8137	3.0401	6.0074	5.5252	4.4197	6.9671
71.53	High	9.0758	7.6286	9.5426	5.3385	5.2297	5.1467	1.4219	8.0061
71.6701	High	6.6793	6.6981	7.1061	8.6141	6.2658	5.9104	4.2335	8.3751
71.938	High	6.8825	6.8733	7.2039	4.4181	8.1576	6.2991	2.1364	7.8994
72.5195	High	6.4604	8.5113	6.7017	2.4808	5.4004	6.3018	3.3454	6.6804
72.8199	High	8.6508	7.6355	7.6672	10.6062	0.3512	4.1092	6.6024	7.3708
73.4089	High	6.5669	6.9934	6.6316	3.6784	6.257	5.2465	1.5178	7.4936
73.6307	High	7.8056	7.3342	8.2046	3.4291	6.7068	5.0146	3.033	8.2958
73.7002	High	8.3007	6.9837	8.134	0.6455	6.7728	5.7933	0.8848	7.2095
73.9349	High	7.4534	7.1891	7.65	8.0451	6.9551	6.5528	0.6554	7.9643
74.0995	High	7.2929	5.8461	7.6559	5.8158	4.7072	5.5471	6.029	8.45
74.2482	High	5.3437	7.8406	6.1454	1.5291	6.9495	7.3168	2.2547	6.9329
74.5545	High	7.6365	7.8181	7.2139	0.966	5.9247	4.8876	7.078	7.6411
74.618	High	8.3336	8.9705	7.8444	9.1972	5.2172	6.6189	5.9258	7.6469
75.3715	High	7.8718	6.0638	7.1907	5.7442	5.4232	4.8597	0	7.6217
76.4645	High	8.0337	6.0731	7.9059	3.4647	5.4561	5.9002	0.6857	7.5946
78.5278	High	7.5678	8.3364	8.3986	2.4343	4.2954	5.2582	5.1522	8.2572
79.9408	High	7.8385	8.5996	7.9225	7.2163	6.2358	6.6044	6.009	8.5634
82.1412	High	9.2204	8.6358	8.7152	3.4395	5.804	5.3361	5.0902	8.3932
83.6619	High	8.8519	9.5403	8.6386	3.4405	10.5908	8.9784	7.9358	8.7233
84.8527	High	6.4086	7.0622	7.0835	1.8007	6.8672	7.6981	3.3135	8.2433
91.5414	High	10.6853	8.8124	8.4227	6.3622	6.4606	5.8759	3.279	8.4294
