# Supplementary material for: Identification of methylation sites and signature genes with prognostic value for luminal breast cancer
Source: BMC Cancer. 2018 Apr 11;18:405. doi: 10.1186/s12885-018-4314-9 (PMC5896050; doi:10.1186/s12885-018-4314-9)
Supplement: Supplementary file 14 — Table S9. Model gene factor expression in Normal and Cancer samples. (XLS 57 kb) [file 12885_2018_4314_MOESM14_ESM.xls]

## Sheet: 8gene-normal-hyper-hypo-zhuan
Table S9. Model gene factor expression in Normal and Cancer samples
Group	ESCO2	PACSIN1	CDCA2	PIGR	PTN	RGMA	KLK4	CENPA
Normal	6.9576	6.4466	7.3496	13.9267	11.7248	9.5354	2.2869	5.8875
Normal	5.2579	3.5081	5.8715	12.6106	12.3657	9.2199	4.4116	4.0502
Normal	5.5307	2.2643	5.3179	12.611	12.0107	10.0628	1.8222	3.818
Normal	4.9801	4.729	5.1561	12.918	11.1931	9.6416	3.2489	3.5106
Normal	3.342	4.269	4.2376	13.6419	11.8845	9.763	4.6964	3.5609
Normal	2.5989	2.2261	3.8415	10.0893	11.7321	9.7271	3.6955	1.9103
Normal	4.585	3.2872	4.5405	12.0339	12.7119	8.8926	2.9886	3.7843
Normal	4.9235	5.1509	5.6246	14.2477	10.863	9.5387	1.659	3.5595
Normal	2.0451	3.6873	3.54	7.1532	9.1279	10.1063	0.7008	4.2103
Normal	1.3033	3.829	4.4937	14.4409	12.7046	10.1375	5.5988	1.3033
Normal	4.121	3.2343	3.6269	12.206	11.8865	9.7526	2.9502	3.0266
Normal	3.3019	3.8135	3.5518	11.7383	11.8117	9.7359	4.3638	1.9254
Normal	3.9732	2.1113	3.4544	9.6816	12.7459	8.9604	2.6365	4.0578
Normal	4.5132	3.9732	4.4848	13.211	11.5784	9.5965	2.942	5.3456
Normal	2.7975	3.8962	3.3589	10.5019	12.5258	9.3628	2.2134	3.3589
Normal	3.1868	4.3958	2.7106	10.4128	11.4095	9.2572	2.1418	0.89
Normal	3.8827	3.1109	4.5092	14.6546	10.4518	10.7173	2.9056	2.5767
Normal	2.9951	4.612	3.8069	12.4387	8.7937	11.0573	3.2567	3.3935
Normal	5.1802	4.4406	4.9932	9.3881	10.4277	9.157	5.071	5.1083
Normal	5.1688	3.2675	4.7731	11.6417	12.4465	9.4446	4.648	4.4221
Normal	3.8898	2.984	4.7589	12.1395	11.2474	9.5567	2.254	3.4664
Hypo	8.3777	7.9494	7.8697	11.5387	7.7853	6.376	5.6729	8.0648
Hypo	7.8056	7.3342	8.2046	3.4291	6.7068	5.0146	3.033	8.2958
Hypo	6.4073	5.4621	6.0361	6.1129	5.1269	6.8847	7.3419	6.5193
Hypo	5.6954	5.9073	6.1262	6.3014	5.0249	5.8774	4.5571	4.6065
Hypo	5.0732	5.9268	4.7023	1.1513	5.7251	3.5466	1.3371	4.3386
Hypo	8.8519	9.5403	8.6386	3.4405	10.5908	8.9784	7.9358	8.7233
Hypo	5.6736	6.309	5.6034	11.4717	8.8013	8.1956	5.8043	4.3195
Hypo	7.2501	8.7809	7.4906	6.5051	8.737	6.0103	4.3187	6.9614
Hypo	6.6039	5.6136	5.9853	4.5189	6.6925	6.6538	6.0538	6.4428
Hypo	6.8929	6.786	6.9185	9.1496	10.1146	8.7538	4.5637	5.1713
Hypo	6.8698	4.4941	6.2782	13.2866	5.7551	8.7799	2.241	4.7816
Hypo	6.4644	8.107	6.6757	12.2511	6.8027	8.7929	3.4308	5.9089
Hypo	4.8555	4.2171	4.9062	6.8176	6.604	6.4756	4.3328	5.4063
Hypo	6.8638	8.7555	6.2373	11.289	9.525	6.4893	7.9285	7.2588
Hypo	8.9061	5.8473	9.043	9.606	7.9421	6.6915	5.2585	7.1425
Hypo	5.8626	4.0608	5.7175	9.245	10.8985	7.632	5.9479	6.3391
Hypo	7.0264	4.9857	8.4441	7.0868	6.5071	7.1625	6.2473	7.7204
Hypo	6.1415	7.9826	6.7335	8.5556	6.3212	8.017	6.9767	6.8803
Hypo	7.3378	4.7376	7.1312	8.8614	8.7745	7.5816	6.7424	6.4363
Hypo	6.8916	7.218	6.1856	4.9276	3.9409	4.1302	0	5.0262
Hypo	7.4098	5.2462	7.2139	13.3154	6.7577	5.7268	6.2058	6.6514
Hypo	5.9378	5.326	5.9942	1.7843	5.7968	6.3079	8.169	7.2455
Hypo	6.5686	6.323	6.7529	4.8233	5.2621	6.0892	4.6414	7.0938
Hypo	5.371	5.4195	4.7662	10.0754	8.7729	9.3051	6.5733	5.2283
Hypo	6.4519	5.7494	6.9669	3.5712	6.4874	5.5874	6.5134	7.9564
Hypo	4.0279	7.3758	4.0279	9.9736	9.4196	7.894	5.026	2.5324
Hypo	9.2204	8.6358	8.7152	3.4395	5.804	5.3361	5.0902	8.3932
Hypo	5.6134	6.8939	5.6813	8.9664	8.5179	6.1168	5.1212	6.0152
Hypo	7.8338	5.7952	7.373	8.2323	8.687	7.6932	6.5361	7.1758
Hypo	7.926	5.6813	7.6308	7.2265	8.694	7.1961	3.8828	7.9426
Hypo	6.8543	5.3633	6.7303	8.2166	6.8585	8.7905	8.1966	5.2517
Hypo	7.4318	6.4048	6.6145	5.5011	5.1665	4.8154	6.0009	6.7067
Hypo	5.9668	6.4347	7.0794	11.9312	8.0405	7.0706	7.7143	5.3006
Hypo	6.4313	6.9192	6.1659	5.621	7.9647	8.5963	8.8205	5.915
Hypo	6.5508	6.2433	6.3695	9.6707	5.7193	6.2866	6.8909	5.1542
Hypo	7.7886	8.6199	7.7124	6.3139	6.9404	9.6774	6.3412	8.3244
Hypo	6.121	5.5319	6.2767	9.7976	8.9505	9.2658	8.0067	5.4875
Hypo	7.7211	4.1358	7.1739	6.3551	6.2432	5.1185	3.4058	5.6315
Hypo	6.145	5.7391	6.2494	8.171	6.8636	7.1528	8.3585	6.6664
Hypo	6.3991	6.3385	6.0831	10.7871	9.4839	8.3163	6.2164	6.6471
Hypo	5.8521	4.1723	5.1724	5.4175	7.1145	4.8269	1.8763	6.9987
Hypo	5.3356	4.3447	4.8325	10.3233	11.2245	8.7842	5.0584	4.6735
Hypo	5.4528	6.4488	5.1576	7.8064	9.1555	8.7532	7.2181	4.9487
Hypo	5.237	5.0656	4.3798	9.3774	8.6093	8.1983	5.6361	2.6318
Hypo	7.1939	4.6742	7.0619	11.0136	7.8762	7.2217	6.8692	7.232
Hypo	7.1362	6.9418	6.86	10.6815	6.5825	5.3689	6.2812	6.3907
Hypo	6.3667	4.7157	6.5478	8.0908	9.3212	7.0676	6.7852	5.3148
Hypo	7.8517	5.2438	7.3702	12.2133	10.0871	8.1214	3.9562	6.013
Hypo	6.2793	3.6193	6.5053	4.773	7.7292	7.6265	7.5122	7.1365
Hypo	4.7254	6.2492	5.1088	4.6968	6.0258	3.6947	1.6219	2.6903
Hypo	3.6316	6.1842	3.8485	8.1625	11.0238	8.3928	8.693	4.0947
Hypo	10.6853	8.8124	8.4227	6.3622	6.4606	5.8759	3.279	8.4294
Hypo	6.1146	6.6593	6.2171	3.1456	6.676	5.1352	3.486	6.1064
Hypo	7.0008	8.0911	6.8255	3.8532	3.5619	4.2672	0.566	5.8137
Hypo	4.4831	5.3661	5.161	11.8679	8.7998	8.2716	4.9684	1.5788
Hypo	6.9836	5.1541	7.0508	8.7332	8.0865	6.8691	7.266	6.6321
Hypo	7.3093	6.0618	6.9991	9.5844	5.0997	4.7553	1.2019	7.9394
Hypo	6.9797	4.6567	6.6282	11.2566	10.0938	7.8663	6.1828	5.9794
Hypo	6.2758	4.7762	6.1598	5.6593	7.4551	5.8619	4.5094	6.7288
Hypo	9.0758	7.6286	9.5426	5.3385	5.2297	5.1467	1.4219	8.0061
Hypo	6.0423	6.7149	6.9041	7.749	6.8083	6.4864	5.4863	7.4147
Hypo	6.7713	5.9042	7.1577	9.6249	8.0543	6.2418	5.3738	6.9698
Hypo	4.9855	5.8112	4.8998	12.7129	10.2878	7.9408	5.0345	3.3407
Hypo	8.1085	5.3884	7.5868	6.6895	6.8873	7.3094	6.7033	6.5028
Hyper	7.305	6.7206	7.3757	7.0693	6.7366	6.5085	5.9725	7.2136
Hyper	5.4489	7.5045	4.8916	0.5449	1.9939	1.8173	0	5.5228
Hyper	6.4797	7.0379	6.8849	4.3681	5.2266	6.5196	5.7128	6.334
Hyper	8.1101	7.2922	8.3659	8.0198	3.9182	5.7651	2.4361	7.2043
Hyper	7.927	6.7331	7.2633	9.8286	5.0718	7.7053	5.3615	6.7285
Hyper	6.6417	6.8429	6.1365	4.0625	5.6561	2.6699	2.9812	7.1497
Hyper	8.4165	3.4815	7.9119	8.5627	7.9119	6.0683	7.1115	7.8283
Hyper	6.1943	4.5002	5.8134	2.392	9.3164	7.8817	8.1582	5.7934
Hyper	6.8825	6.8733	7.2039	4.4181	8.1576	6.2991	2.1364	7.8994
Hyper	7.0699	6.3302	7.1334	6.3976	7.6423	6.6594	7.5586	5.9992
Hyper	7.718	6.1865	7.2024	9.559	6.4114	5.8932	3.6048	4.9611
Hyper	7.1185	4.0362	6.6948	8.065	8.7444	7.0854	6.5727	6.5833
Hyper	5.6061	5.4716	4.9542	4.7367	7.4589	5.229	7.5283	7.2959
Hyper	7.2955	4.5316	7.4417	7.3146	5.5191	5.3282	6.8927	7.3092
Hyper	7.5827	5.0759	7.7115	9.3908	5.7613	6.2324	4.7176	6.651
Hyper	7.4534	7.1891	7.65	8.0451	6.9551	6.5528	0.6554	7.9643
Hyper	5.7877	5.8221	5.3552	12.0423	2.9979	5.5212	5.1941	5.6981
Hyper	6.1157	2.902	5.9067	0	6.7382	5.5337	3.5597	6.3114
Hyper	5.4602	4.5457	5.7015	5.6418	5.8774	5.7247	1.82	5.898
Hyper	7.5915	7.16	6.944	10.476	9.4492	6.856	6.7809	6.682
Hyper	7.2352	5.4602	7.244	9.8022	6.8145	6.6652	7.4096	7.006
Hyper	6.3719	6.767	6.0631	5.7397	4.7732	4.3931	3.4767	6.2427
Hyper	4.4906	6.0752	4.725	1.8654	6.3685	7.3539	8.0118	5.4582
Hyper	6.7195	5.8627	6.3838	6.6449	8.7579	6.0581	5.6	6.7023
Hyper	8.154	5.55	8.3815	8.1075	6.8278	6.2688	2.0424	7.5145
Hyper	6.7816	6.1434	6.5111	6.695	7.1976	6.7476	6.1948	6.2846
Hyper	7.0487	4.0803	6.9573	7.1724	4.7224	5.3798	5.0665	5.3915
Hyper	6.8147	5.2608	6.5634	9.299	9.4375	7.3681	7.5592	4.9398
Hyper	5.4362	6.2607	5.3574	1.2861	6.4291	4.2791	5.3472	5.6162
Hyper	6.9568	7.1277	6.1845	7.7154	6.645	6.0748	6.4181	5.5043
Hyper	8.3007	6.9837	8.134	0.6455	6.7728	5.7933	0.8848	7.2095
Hyper	6.4086	7.0622	7.0835	1.8007	6.8672	7.6981	3.3135	8.2433
Hyper	7.1899	6.1649	7.6896	3.7192	6.5676	6.7278	2.8456	6.9121
Hyper	8.2112	5.1796	8.1666	5.7077	6.9859	4.5624	5.1876	7.8941
Hyper	6.6669	4.8892	6.4414	9.3459	9.3856	7.9124	5.9211	5.4705
Hyper	6.0118	4.2496	6.0807	10.2341	6.4213	6.7153	8.332	6.586
Hyper	5.1779	5.2854	4.4725	9.0428	8.9254	7.3733	7.1558	5.3716
Hyper	7.2608	6.1651	6.539	5.8183	7.5711	5.3018	2.3247	6.3805
Hyper	7.1272	3.7628	6.6494	2.8653	5.5228	5.6253	6.2968	6.9036
Hyper	6.7884	7.1909	6.2077	9.8151	6.1654	5.6564	3.4063	6.5519
Hyper	6.7068	6.0641	6.5796	8.4531	7.5188	7.3596	6.8763	5.8021
Hyper	5.3437	7.8406	6.1454	1.5291	6.9495	7.3168	2.2547	6.9329
Hyper	8.7929	7.0835	8.4202	6.2447	6.7933	5.2433	4.0352	7.3599
Hyper	7.5916	6.9092	7.2348	8.8214	6.4326	6.9977	5.6201	6.899
Hyper	6.6793	6.6981	7.1061	8.6141	6.2658	5.9104	4.2335	8.3751
Hyper	7.6716	6.1932	7.9542	0.4865	6.6616	7.0587	5.8464	6.6559
Hyper	7.0349	6.3568	7.9144	8.4904	9.5534	8.8433	4.0209	6.237
Hyper	7.6365	7.8181	7.2139	0.966	5.9247	4.8876	7.078	7.6411
Hyper	5.8722	6.8922	6.0475	1.5724	5.5051	4.5669	0.7294	5.5665
Hyper	7.0896	5.7488	6.1804	7.848	7.2092	6.0535	5.8173	4.6177
Hyper	8.1381	7.1497	7.2559	5.5721	6.633	5.2602	7.2769	6.3066
Hyper	5.4305	4.5891	5.7047	7.6518	9.2355	8.2211	6.2989	5.3441
Hyper	5.8546	6.0752	5.9978	4.0531	6.5327	6.257	6.579	6.907
Hyper	7.5232	8.243	7.2071	9.8414	7.3021	6.3755	5.9191	7.7717
Hyper	8.3336	8.9705	7.8444	9.1972	5.2172	6.6189	5.9258	7.6469
Hyper	7.0751	6.4385	7.061	7.3398	5.8067	5.8645	7.7915	5.7108
Hyper	6.992	6.5169	6.5169	4.3767	8.5982	8.4323	8.8818	5.4508
Hyper	9.0122	8.3431	9.0458	13.9863	6.2491	5.8998	6.1245	8.0417
Hyper	4.4975	7.0734	4.6954	3.7939	6.5353	6.4211	7.6338	5.6315
Hyper	5.7945	6.1171	5.3394	4.3938	7.874	7.391	8.153	4.9557
Hyper	8.3384	5.8495	8.2833	6.0417	5.2055	4.7753	0	8.0395
Hyper	6.743	5.5365	6.2249	7.7626	6.6074	5.5229	0.9057	6.991
Hyper	6.7618	6.554	6.3585	6.3873	8.8471	7.4996	6.0264	6.393
Hyper	8.2327	7.1819	8.3478	5.5001	5.0341	5.8957	6.2402	6.3326
Hyper	4.6357	4.7087	5.6441	5.5178	5.548	6.5425	3.7628	4.0703
Hyper	5.5254	5.186	4.7122	1.8805	6.2899	5.772	2.0768	6.3763
Hyper	8.1066	6.9831	6.6401	8.5791	7.0753	5.5652	6.7367	6.5455
Hyper	6.8871	7.2641	6.7498	4.8294	5.9026	5.5576	0.8863	5.4214
Hyper	7.824	6.5177	7.0195	7.347	8.7246	5.7417	4.4849	7.3297
Hyper	5.9438	5.9173	5.7988	2.7839	8.6119	8.9156	7.0466	6.3179
Hyper	8.6508	7.6355	7.6672	10.6062	0.3512	4.1092	6.6024	7.3708
Hyper	7.9049	7.1732	7.7886	4.0597	6.138	6.0571	5.9417	7.3562
Hyper	7.8718	6.0638	7.1907	5.7442	5.4232	4.8597	0	7.6217
Hyper	7.2615	5.4588	7.504	5.5761	7.2615	8.3547	6.0391	7.0717
Hyper	6.1919	4.217	6.4615	7.2073	7.0004	7.6199	7.6449	6.5827
Hyper	8.7363	7.606	7.8137	3.0401	6.0074	5.5252	4.4197	6.9671
Hyper	7.2295	5.964	6.2486	6.6188	6.6041	6.4537	6.8398	6.1642
Hyper	6.5472	5.5201	6.6172	9.2759	9.9404	7.1715	5.5457	5.3073
Hyper	7.6564	5.2482	7.9989	6.2085	7.842	7.4324	1.6462	7.8767
Hyper	5.5262	7.1521	5.9152	2.2266	6.389	8.0701	7.166	4.8147
Hyper	4.7774	6.093	4.3618	2.2555	6.283	4.7033	2.6984	5.6059
Hyper	6.5669	6.9934	6.6316	3.6784	6.257	5.2465	1.5178	7.4936
Hyper	4.5962	4.1945	4.3643	1.2056	6.1804	4.2939	2.1993	4.3643
Hyper	7.2945	6.3455	7.4423	9.9156	10.5519	7.5937	5.784	6.4201
Hyper	6.2809	4.2966	6.3523	10.5351	9.4169	8.0021	8.4183	5.2993
Hyper	7.611	4.3663	7.7724	2.0779	5.6749	5.8968	6.8075	6.1137
Hyper	7.3453	5.2969	6.6477	5.031	6.5001	7.2593	6.5221	5.4076
Hyper	5.9167	6.7885	5.9085	10.3268	7.5637	7.0907	7.7292	5.1847
Hyper	5.7261	4.6177	5.1949	8.4906	8.7574	6.3454	2.386	5.8521
Hyper	6.0879	5.3873	5.3117	6.4158	6.7841	5.8681	2.9403	5.2624
Hyper	6.0416	5.3627	5.9127	5.1404	6.7997	6.0734	3.6445	5.8467
Hyper	8.9214	6.5255	8.1525	4.1349	6.4957	5.4693	7.0282	6.0959
Hyper	7.2649	4.5167	4.0671	6.8921	9.8241	8.2807	8.2206	4.6231
Hyper	5.5917	4.5968	6.5556	2.1986	8.6824	5.4711	5.7775	6.8358
Hyper	6.4363	6.9376	6.1542	4.8362	6.3771	5.7653	4.761	6.8276
Hyper	7.4398	6.7605	7.4135	4.0413	6.8124	6.3029	6.2041	5.945
Hyper	5.6814	5.8788	4.7628	7.2132	8.0164	7.7637	7.8128	5.6702
Hyper	7.4642	7.7838	7.9194	4.4338	6.2143	6.8788	5.6319	6.8189
Hyper	6.5832	4.9038	7.6573	9.3615	8.2551	8.7773	4.4941	7.4172
Hyper	6.7748	4.6547	6.0436	5.0044	5.9579	5.2469	5.2985	6.4832
Hyper	6.6921	5.2854	6.582	1.585	6.1085	5.1127	5.7602	7.1355
Hyper	4.5138	5.2446	4.4899	7.5299	4.907	4.2252	0.4611	5.2302
Hyper	8.411	5.3531	6.7047	8.8554	8.1087	7.3626	6.9034	6.7047
Hyper	7.2067	8.5734	7.0758	6.0659	9.6893	7.9297	7.6503	6.7025
Hyper	6.9251	5.7746	6.4811	1.3765	6.1219	5.0983	4.9448	6.7789
Hyper	5.2427	5.1341	5.8546	8.3211	6.3328	6.7399	6.072	5.9942
Hyper	7.0545	8.3359	6.8282	6.6227	8.567	6.6431	6.7598	6.0578
Hyper	8.0314	5.093	8.0734	8.5795	6.3113	6.0538	6.0894	6.5166
Hyper	7.2607	6.6905	7.4823	3.2678	7.2485	6.5971	6.8822	6.7144
Hyper	7.9192	6.7988	6.9514	4.6064	6.3665	7.4873	6.4427	5.7597
Hyper	6.3707	5.089	7.0629	5.2882	9.3979	6.9433	7.9075	5.8747
Hyper	6.4604	8.5113	6.7017	2.4808	5.4004	6.3018	3.3454	6.6804
Hyper	7.5678	8.3364	8.3986	2.4343	4.2954	5.2582	5.1522	8.2572
Hyper	5.2963	4.8487	5.2046	5.7058	7.5518	7.2186	7.5885	5.8235
Hyper	7.8385	8.5996	7.9225	7.2163	6.2358	6.6044	6.009	8.5634
Hyper	7.2477	4.2767	6.9745	3.5667	5.4526	4.7981	3.6383	6.9883
Hyper	5.9852	6.3436	5.7706	7.2376	6.4857	6.9738	6.2929	4.1829
Hyper	8.9483	6.105	8.071	7.5418	6.7716	6.5574	5.7576	7.2158
Hyper	5.4589	6.2007	7.5836	3.0366	6.1711	3.6922	1.165	7.8799
Hyper	8.2988	6.9422	7.1971	9.215	8.0699	6.861	6.1119	7.2533
Hyper	6.4474	5.5875	6.1525	8.2507	8.6536	6.6359	7.4364	5.4638
Hyper	7.1758	8.5808	6.7872	3.7781	6.0862	4.7061	4.8301	6.7518
Hyper	5.6104	6.7034	5.3806	7.6855	6.5189	6.8278	6.5815	5.2324
Hyper	6.4566	8.706	6.8542	8.847	6.0835	5.3707	3.5941	6.3966
Hyper	6.2338	5.2068	5.7681	9.3331	10.5308	7.2395	6.4336	5.3828
Hyper	7.2929	5.8461	7.6559	5.8158	4.7072	5.5471	6.029	8.45
Hyper	5.7537	4.9688	5.9455	6.0242	6.5347	6.6103	5.7841	5.2563
Hyper	6.8269	6.7114	6.7399	8.5342	6.6674	8.6567	5.8129	6.6674
Hyper	7.8343	6.1467	7.7514	6.4812	7.7264	7.3622	7.0271	6.4612
Hyper	6.2607	5.0072	5.5177	0.375	4.7129	2.8544	1.6217	6.4923
Hyper	8.223	6.655	8.1204	12.2143	7.773	4.811	7.0748	6.832
Hyper	5.1631	4.1501	5.2154	3.1596	3.0866	2.5484	0	4.7077
Hyper	7.3223	6.0843	6.8712	9.9974	7.9954	7.776	6.5422	6.2536
Hyper	7.0823	4.5313	6.884	5.7653	6.8947	6.4056	6.9781	5.3408
Hyper	6.4806	5.5725	6.1363	3.8351	5.0188	4.4137	0	5.0067
Hyper	8.0337	6.0731	7.9059	3.4647	5.4561	5.9002	0.6857	7.5946
Hyper	8.2966	6.9916	7.7294	6.8977	5.5451	5.9241	5.7631	6.3848
Hyper	6.5421	7.2533	6.6929	6.8671	6.0086	6.2837	7.0851	5.7511
Hyper	6.1003	7.8958	5.5642	9.4043	5.4011	5.1322	4.9701	4.7594
Hyper	6.5626	5.5372	6.782	5.8994	6.8965	6.2688	7.1289	6.4104
Hyper	8.1261	7.5277	7.3992	5.2909	7.6788	6.2724	6.6984	6.0934
Hyper	4.042	4.3962	5.7627	9.5065	10.7358	7.863	5.0731	2.2403
Hyper	7.0718	5.4486	7.2054	6.5603	6.1246	7.6604	7.1757	5.4975
Hyper	6.1711	5.9142	5.4771	7.6726	7.8782	7.1717	7.515	6.452
Hyper	6.3315	4.8487	5.9505	11.8952	6.3623	7.4853	6.4438	6.9388
Hyper	6.3938	5.9429	6.7545	3.7474	5.5783	6.2274	6.283	6.6689
