# Supplementary material for: Identification of methylation sites and signature genes with prognostic value for luminal breast cancer
Source: BMC Cancer. 2018 Apr 11;18:405. doi: 10.1186/s12885-018-4314-9 (PMC5896050; doi:10.1186/s12885-018-4314-9)
Supplement: Supplementary file 15 — Table S10. Clinic and gene expression information for testing dataset GSE22226. (XLS 32 kb) [file 12885_2018_4314_MOESM15_ESM.xls]

## Sheet: matched-8gene-testing
Table S10. Clinic and gene expression information for testing dataset GSE22226
Gene	type	OS	death	group	riskscore	ESCO2	PACSIN1	CDCA2	PIGR	PTN	RGMA	KLK4	CENPA
GSM508230	Luminal A	1126	alive	L	38.9144	5.22721	6.59719	6.23056	7.6377	7.47292	6.83446	6.63792	5.47405
GSM508262	Luminal A	2266	alive	L	39.5234	5.36001	6.70726	6.00246	7.51936	7.01324	6.50557	6.62316	5.25933
GSM508267	Luminal A	1670	alive	L	40.8034	5.1872	7.13015	5.96734	6.68796	6.65808	6.59327	6.94304	5.17287
GSM508195	Luminal A	1738	alive	L	41.6197	5.85715	6.70996	6.46872	6.942	7.1327	6.77424	6.85195	5.43296
GSM508233	Luminal A	1425	alive	L	41.6362	5.46544	6.75714	6.45499	6.79143	6.77074	6.47286	6.81798	5.61098
GSM508245	Luminal A	1280	alive	L	42.5237	5.72938	6.7404	6.44197	7.92824	7.26172	6.90987	6.71023	5.65379
GSM508240	Luminal A	1140	alive	L	43.7365	5.89675	6.68206	6.41535	7.37568	7.41652	6.88301	6.72075	5.65509
GSM508265	Luminal A	1876	alive	L	44.4153	5.35119	6.74777	5.89958	7.67134	7.39635	6.66609	6.9468	5.74534
GSM508339	Luminal A	2240	alive	L	44.4346	5.79111	6.56	6.4382	6.66236	6.63718	6.47157	6.72296	5.67828
GSM508221	Luminal B	1617	alive	L	44.4688	6.11835	6.78945	6.47355	7.85894	6.66208	6.67575	6.80064	5.58739
GSM508246	Luminal A	1303	alive	L	44.642	5.76688	6.66151	6.12599	7.04038	7.65496	6.83933	6.80196	5.64248
GSM508225	Luminal A	283	alive	L	44.6476	5.61786	6.81877	6.47389	6.63853	6.82958	6.91493	6.80056	5.66027
GSM508239	Luminal A	1441	alive	L	44.8591	5.46794	6.69613	6.38642	6.98725	7.34818	7.03203	6.81575	5.85238
GSM508328	Luminal A	1812	alive	L	45.843	5.91772	6.01216	6.13575	7.18404	7.40346	6.88519	6.77469	5.75178
GSM508340	Luminal B	2117	alive	L	47.1745	5.99893	6.54139	6.32892	6.81612	6.08029	6.23442	6.68445	5.7175
GSM508200	Luminal B	1466	alive	L	48.169	6.05863	6.47656	6.35098	6.77724	7.27156	6.64921	6.7389	5.96354
GSM508232	Luminal A	1000	alive	L	48.4191	5.48169	6.75461	6.25676	7.77294	7.57896	7.28823	6.68457	6.13275
GSM508220	Luminal A	1544	alive	L	48.6523	5.95177	6.48757	6.34715	7.26422	7.34502	6.84038	6.72378	6.07113
GSM508329	Luminal B	1766	alive	L	48.6767	6.15062	6.57775	6.58251	7.30867	7.3481	6.53101	6.63164	6.23114
GSM508237	Luminal A	481	dead	L	48.7944	5.5345	6.61518	6.45721	7.17394	7.40302	6.90205	6.82273	6.34857
GSM508238	Luminal A	1371	alive	L	49.1316	6.21388	6.67121	6.47532	7.21746	7.23648	6.71473	6.66436	6.0441
GSM508287	Luminal A	1481	alive	L	49.173	5.93845	6.69555	6.47009	7.44185	7.14089	6.47194	6.68416	6.27462
GSM508215	Luminal A	1420	alive	L	49.2315	6.12959	6.59791	6.19921	7.18983	7.52723	6.81617	6.82134	5.95994
GSM508318	Luminal B	2321	alive	L	49.3733	5.97807	6.57621	6.22039	6.89934	6.96773	6.70666	6.70382	5.9206
GSM508197	Luminal A	1802	alive	L	49.3769	6.01864	6.74287	6.35215	7.49547	6.90815	6.83138	6.75854	5.98654
GSM508316	Luminal A	1384	lost	L	49.4293	6.27426	6.62178	6.48021	7.67733	6.74893	6.75786	6.72901	5.98337
GSM508248	Luminal A	970	alive	L	49.431	5.72484	6.63598	6.27237	6.695	7.1891	6.65722	6.79511	6.14066
GSM508276	Luminal B	1581	alive	L	49.9638	5.69032	6.69998	6.1463	7.56946	6.92452	6.36354	6.82245	6.2563
GSM508256	Luminal A	1155	alive	L	50.0423	5.72013	6.69545	6.02218	7.38874	7.39409	6.89931	6.67183	6.04607
GSM508241	Luminal A	1325	alive	H	50.1011	5.80527	6.6429	6.38312	7.68942	7.38424	6.90566	6.72304	6.32246
GSM508323	Luminal B	2312	alive	H	50.1169	6.34741	6.47345	6.49601	7.44026	6.63386	6.60125	6.75822	6.05247
GSM508333	Luminal B	1679	dead	H	50.5363	6.31659	6.70235	6.51081	7.27422	6.69812	6.25048	6.66122	6.18248
GSM508242	Luminal A	1190	alive	H	50.6378	5.60791	6.59877	6.26283	7.1298	6.51936	6.79834	6.77754	6.15339
GSM508209	Luminal A	1652	alive	H	50.8906	6.27969	6.49101	6.34499	7.54393	6.78039	6.8076	6.72463	6.02047
GSM508334	Luminal B	1928	alive	H	51.0591	5.78114	6.61754	6.26335	7.37029	6.85904	6.74913	6.66777	6.22146
GSM508320	Luminal B	1155	dead	H	51.1727	6.13411	6.42359	6.42234	6.84977	7.22246	6.75218	6.79715	6.24328
GSM508251	Luminal B	185	lost	H	51.3443	5.83758	6.66756	6.45342	6.71454	6.87199	6.50094	6.65634	6.35596
GSM508322	Luminal A	2220	alive	H	51.5784	6.42345	6.49954	6.47695	7.00171	7.3044	6.91166	6.69581	6.12961
GSM508335	Luminal B	2359	alive	H	51.9744	6.3323	6.69999	6.38397	7.11322	6.69571	6.61787	6.84864	6.08996
GSM508205	Luminal B	1981	alive	H	52.2097	5.93633	6.71506	6.3425	6.71787	6.44727	6.61974	6.68883	6.15305
GSM508288	Luminal A	1248	alive	H	52.2137	5.95015	6.60642	6.21575	7.61453	7.26508	6.88794	6.66554	6.29543
GSM508011	Luminal B	1516	alive	H	52.3303	6.12837	6.50938	6.44664	7.54863	7.04299	6.83106	6.71473	6.36506
GSM508319	Luminal B	1264	dead	H	52.4218	6.35239	6.50686	6.6065	7.24231	7.05531	6.62428	6.66266	6.40741
GSM508271	Luminal A	1415	alive	H	52.6396	6.23052	6.45328	6.19565	7.83363	6.90811	6.89756	6.82498	6.16002
GSM508261	Luminal B	571	lost	H	53.5483	6.28207	6.79795	6.38068	7.75232	6.54539	6.64278	6.63118	6.25573
GSM508216	Luminal B	1349	alive	H	53.6375	5.89499	6.60523	6.231	6.47427	6.60201	6.71729	6.66066	6.22165
GSM508255	Luminal B	1031	alive	H	54.2286	6.15615	6.68889	6.42766	7.23911	6.4124	6.57248	6.55856	6.36071
GSM508228	Luminal A	1159	alive	H	54.3275	5.93626	6.54818	6.3882	6.67127	6.39135	6.43921	6.63932	6.46176
GSM508273	Luminal A	1113	alive	H	54.6167	5.92604	6.62306	6.03622	7.28537	6.90202	6.85431	6.88425	6.30774
GSM508259	Luminal B	1624	alive	H	54.7172	6.19873	6.66723	6.36931	6.75804	6.28414	6.38227	6.60837	6.32688
GSM508201	Luminal A	1906	alive	H	54.8487	6.30477	6.39332	6.1805	7.63607	7.1424	7.11273	6.93455	6.30444
GSM508327	Luminal B	1926	alive	H	54.9047	6.35066	6.62234	6.37351	7.56339	6.36591	6.69564	6.66951	6.29694
GSM508284	Luminal B	1238	alive	H	55.821	5.9192	6.81225	6.41752	7.43877	6.87825	6.97308	6.57527	6.60645
GSM508285	Luminal B	1967	alive	H	56.1893	6.15732	6.57996	6.32888	7.44898	6.87298	6.49205	6.72144	6.68621
GSM508206	Luminal B	1513	alive	H	57.0257	6.3566	6.59454	6.55395	7.09904	6.42617	6.67204	6.69046	6.6027
GSM508283	Luminal B	1272	alive	H	57.3395	6.398	6.77899	6.2976	7.67514	6.60971	6.86873	6.77099	6.44507
GSM508260	Luminal B	317	dead	H	57.8589	6.35696	6.62942	6.40734	6.78097	6.05468	6.74039	6.52157	6.39159
