# Supplementary material for: Identification of methylation sites and signature genes with prognostic value for luminal breast cancer
Source: BMC Cancer. 2018 Apr 11;18:405. doi: 10.1186/s12885-018-4314-9 (PMC5896050; doi:10.1186/s12885-018-4314-9)
Supplement: Supplementary file 16 — Table S11. Clinic information for samples in this study. (XLS 56 kb) [file 12885_2018_4314_MOESM16_ESM.xls]

## Sheet: matched-clinical-cox
Table S11. Clinic information for samples in this study
sampleID	time	death	age	ER	HER2	PR	pathologic_M	pathologic_N	pathologic_T	stage	radiation	riskscore
TCGA-A1-A0SD-01	14.5667	0	59	Positive	Negative	Positive	M0	N0	T2	Stage IIA		56.8899
TCGA-A2-A04N-01	106.267	0	66	Positive	Negative	Positive	M0	N0 (i-)	T1c	Stage IA	YES	54.3083
TCGA-A2-A04V-01	64	1	39	Positive	Negative	Positive	M0	N0 (i-)	T2	Stage IIA	NO	68.6865
TCGA-A2-A04Y-01	36.6333	0	53	Positive	Negative	Positive	M0	N1mi	T2	Stage IIB	YES	60.2156
TCGA-A2-A0CP-01	93.7667	0	60	Positive	Negative	Positive	M0	N0 (i-)	T1c	Stage IA	YES	26.7207
TCGA-A2-A0CQ-01	89.8	0	62	Positive	Negative	Positive	M0	N0 (i-)	T1	Stage IA	YES	54.8862
TCGA-A2-A0CS-01	76.6	0	73	Positive	Negative	Positive	M1	N3a	T4b	Stage IV	YES	40.4683
TCGA-A2-A0CU-01	5.23333	1	73	Positive	Negative	Positive	M0	N0 (i+)	T2	Stage IIA	NO	72.5195
TCGA-A2-A0CV-01	64.3	0	41	Positive	Negative	Positive	M0	N1a	T2	Stage IIB	YES	-7.39727
TCGA-A2-A0CW-01	64.9	0	67	Positive	Negative	Positive	M0	N1a	T2	Stage IIB	NO	73.6307
TCGA-A2-A0D3-01	29.1667	0	42	Positive	Negative	Positive	M0	N0 (i-)	T1c	Stage IA	NO	31.8083
TCGA-A2-A0D4-01	25.5667	0	37	Positive	Negative	Positive	M0	N1a	T2	Stage IIB	YES	69.6463
TCGA-A2-A0EM-01	103.1	0	73	Positive	Negative	Positive	M0	N0 (i-)	T1	Stage IA	YES	49.4777
TCGA-A2-A0EO-01	81.3667	0	54	Positive	Negative	Positive	M0	N0 (i-)	T1	Stage IA	YES	30.4146
TCGA-A2-A0ER-01	75.4	0	63	Positive	Negative	Positive	M0	N1mi	T1c	Stage IB	YES	61.7039
TCGA-A2-A0ES-01	37.5667	0	52	Positive	Negative	Positive	M0	N0 (i-)	T2	Stage IIA	NO	32.9267
TCGA-A2-A0ET-01	35.5333	0	58	Positive	Negative	Positive	M0	N2a	T2	Stage IIIA	YES	49.6645
TCGA-A2-A0EV-01	32.2667	0	80	Positive	Negative	Positive	M0	N0 (i-)	T1c	Stage IA	NO	51.4668
TCGA-A2-A0EW-01	30.1333	0	53	Positive	Negative	Positive	M0	N3a	T1b	Stage IIIC	NO	48.4505
TCGA-A2-A0EX-01	18.3	0	46	Positive	Negative	Positive	M0	N0 (i+)	T3	Stage IIB	NO	51.5954
TCGA-A2-A0EY-01	24.5	0	62	Positive	Positive	Negative	M0	N1a	T2	Stage IIB	YES	43.3873
TCGA-A2-A0T3-01	18.9667	0	37	Positive	Negative	Positive	M0	N1mi	T1c	Stage IB	YES	68.4367
TCGA-A7-A0CD-01	12.4	0	66	Positive	Negative	Positive	M0	N0	T1	Stage I	YES	44.0417
TCGA-A7-A0CG-01	7.66667	0	78	Positive	Negative	Negative	M0	N0 (i-)	T2	Stage IIA	YES	42.1733
TCGA-A7-A0CH-01	7.73333	0	79		Negative		M0	N0 (i-)	T2	Stage IIA	NO	37.1461
TCGA-A7-A0CJ-01	13.6333	0	57	Positive	Negative	Positive	M0	N0 (i-)	T2	Stage IIA	YES	71.938
TCGA-A7-A0DB-01	8.86667	0	56	Positive	Negative	Positive	M0	N0 (i-)	T2	Stage IIA	YES	46.9657
TCGA-A7-A0DC-01	12.8667	0	63	Positive	Negative	Negative	M0	N0 (i-)	T1c	Stage IA	YES	43.7783
TCGA-A8-A06O-01	13.2	0	60	Positive	Negative	Positive	M0	N0	T1c	Stage I	NO	66.9136
TCGA-A8-A06P-01	13.2	0	63	Positive	Negative	Positive	M0	N2a	T1c	Stage IIIA	YES	55.9927
TCGA-A8-A06Q-01	1.03333	0	63	Positive	Negative	Positive	M0	N2	T3	Stage IIIA		72.8199
TCGA-A8-A06R-01	18.2	0	69	Positive	Equivocal	Negative	M0	N1a	T2	Stage IIB	YES	64.2336
TCGA-A8-A06T-01	41.6333	0	75	Positive	Negative	Positive	M0	N1a	T3	Stage IIIA	NO	50.0394
TCGA-A8-A06U-01	29.4	1	80	Positive	Equivocal	Positive	M0	N1a	T2	Stage IIB	NO	61.6106
TCGA-A8-A06X-01	31.4333	1	77	Positive	Positive	Negative	M0	N0	T3	Stage IIB	YES	84.8527
TCGA-A8-A06Y-01	26.3667	0	66	Positive	Negative	Positive	M0	N0	T2	Stage IIA	YES	45.1626
TCGA-A8-A06Z-01	1.03333	0	84	Positive	Negative	Positive	M0	N0	T3	Stage IIB		58.928
TCGA-A8-A076-01	54.7	0	66	Positive	Positive	Positive	M0	N0	T2	Stage IIA	NO	55.2706
TCGA-A8-A079-01	9.13333	0	69	Positive	Negative	Positive	M0	N3	T4b	Stage IIIB	YES	78.5278
TCGA-A8-A07B-01	33.4667	0	69	Positive	Positive	Positive	M0	N0	T2	Stage IIA	NO	62.3473
TCGA-A8-A07E-01	20.2667	0	81	Positive	Negative	Positive	MX	N3a	T4b	Stage X	NO	63.9542
TCGA-A8-A07F-01	19.2	0	65	Positive	Negative	Positive	M0	N1a	T2	Stage IIB	YES	47.1993
TCGA-A8-A07G-01	19.2	0	65	Positive	Negative	Positive	M0	N1a	T1c	Stage IIA	YES	38.3343
TCGA-A8-A07J-01	12.1667	0	35	Positive	Negative	Positive	M0	N1a	T2	Stage IIB	YES	51.0939
TCGA-A8-A07L-01	17.2333	0	58	Positive	Negative	Positive	M0	N1a	T3	Stage IIIA	YES	79.9408
TCGA-A8-A07P-01	11.1333	0	68	Positive	Positive	Positive	M0	N1	T2	Stage IIB	YES	58.2917
TCGA-A8-A07S-01	8.06667	0	73	Positive	Negative	Negative	M0	N0	T2	Stage IIA	YES	65.4931
TCGA-A8-A07W-01	10.1333	0	76	Positive	Negative	Positive	M1	NX	T2	Stage IV	NO	74.5545
TCGA-A8-A082-01	18.3	0	58	Positive	Negative	Positive	M0	N1a	T2	Stage IIB	NO	64.9036
TCGA-A8-A084-01	15.2667	0	81	Positive	Negative	Negative	M0	N1a	T2	Stage IIB	YES	40.0421
TCGA-A8-A085-01	37.4667	0	44	Positive	Negative	Positive	M0	N1a	T2	Stage IIB	NO	62.2715
TCGA-A8-A086-01	13.2	0	59	Positive	Negative	Positive	M0	N1a	T1c	Stage IIA	YES	53.3486
TCGA-A8-A08C-01	20.2333	0	65	Positive	Negative	Positive	M0	N0	T2	Stage IIA	YES	41.3592
TCGA-A8-A08F-01	18.3	0	59	Positive	Negative	Positive	M0	N3a	T2	Stage IIIC	YES	70.9515
TCGA-A8-A08G-01	20.2	0	41	Positive	Positive	Positive	M0	N0	T2	Stage IIA	YES	65.5799
TCGA-A8-A08I-01	12.1667	0	53	Positive	Negative	Positive	M0	N0	T2	Stage IIA	YES	67.2505
TCGA-A8-A08P-01	31.4	0	70	Positive	Positive	Positive	M0	N2a	T2	Stage IIIA	YES	67.7674
TCGA-A8-A08S-01	19.3333	0	71	Positive	Positive	Positive	M0	N1	T1c	Stage IIA	YES	47.9276
TCGA-A8-A08T-01	94.3333	0	64	Positive	Negative	Positive	M1	N1a	T2	Stage IV	NO	52.018
TCGA-A8-A08Z-01	40.5667	0	76	Positive	Negative	Positive	M0	N3a	T4b	Stage IIIB		62.7401
TCGA-A8-A091-01	19.3333	0	61	Positive	Negative	Negative	M0	N0	T2	Stage IIA	YES	52.7978
TCGA-A8-A092-01	17.2667	0	48	Positive	Negative	Positive	M0	N2a	T2	Stage IIIA	YES	61.9213
TCGA-A8-A093-01	18.1667	0	61	Positive	Negative	Positive	M0	N0	T2	Stage IIA	YES	44.4374
TCGA-A8-A095-01	42.5333	0	45	Positive	Negative	Positive	M0	N0	T1c	Stage I	YES	63.922
TCGA-A8-A097-01	12.1667	0	65	Positive	Positive	Positive	M0	N1	T2	Stage IIB	YES	57.7241
TCGA-A8-A099-01	10.1333	0	76	Positive	Positive	Positive	MX	N3a	T4b	Stage X	YES	42.6772
TCGA-A8-A09A-01	10.1333	0	40	Positive	Negative	Positive	M0	NX	T2	Stage X	YES	61.0154
TCGA-A8-A09B-01	12.1667	0	58	Positive	Negative	Positive	M0	N1a	T4b	Stage IIIB	YES	51.4091
TCGA-A8-A09C-01	1.03333	0	69	Positive	Negative	Positive	MX	N0	T2	Stage X		55.2024
TCGA-A8-A09D-01	13.2	0	47	Positive	Negative	Positive	M0	N1	T2	Stage IIB	YES	63.6442
TCGA-A8-A09I-01	33.5333	0	84	Positive	Positive	Positive	M0	N0	T2	Stage IIA	NO	59.5643
TCGA-A8-A09K-01	30.3667	0	68	Positive	Negative	Positive	M0	N1	T1c	Stage IIA	NO	52.7252
TCGA-A8-A09M-01	15.2333	0	75	Positive	Negative	Positive	M0	N3a	T2	Stage IIIC	YES	59.8852
TCGA-A8-A09N-01	1.03333	0	57	Positive	Positive	Positive	M0	N3a	T2	Stage IIIC		51.5368
TCGA-A8-A09Q-01	25.3667	0	83	Positive	Negative	Positive	M0	N2a	T4b	Stage IIIB	NO	60.4962
TCGA-A8-A09R-01	9.1	0	82	Positive	Negative	Positive	M0	N1	T2	Stage IIB	YES	58.2059
TCGA-A8-A09T-01	19.2667	0	68	Positive	Negative	Positive	MX	N0	T1c	Stage X	YES	46.0801
TCGA-A8-A09V-01	15.2333	0	51	Positive	Negative	Positive	M0	N0	T2	Stage IIA	YES	46.3019
TCGA-A8-A09W-01	1	0	70	Positive	Negative	Positive	M0	N3	T2	Stage IIIB		60.02
TCGA-A8-A0A1-01	12.1667	0	84	Positive	Negative	Positive	M0	N0	T2	Stage IIA		46.5919
TCGA-A8-A0A2-01	19.2667	0	66	Positive	Negative	Positive	M0	N0	T2	Stage IIA		40.2457
TCGA-A8-A0A4-01	13.2	0	73	Positive	Negative	Positive	M0	N0	T2	Stage IIA	NO	47.1262
TCGA-A8-A0A9-01	13.2	0	80	Positive	Negative	Positive	M0	N0	T2	Stage IIA	YES	50.3674
TCGA-A8-A0AB-01	17.2333	0	54	Positive	Negative	Positive	M0	N0	T2	Stage IIA	NO	54.35
TCGA-AN-A04A-01	2.96667	0	36	Positive	Negative	Positive	M0	N2	T2	Stage IIIA		48.92
TCGA-AN-A0AJ-01	8.1	0	79	Positive	Positive	Positive	M0	N0	T3	Stage IIB	NO	74.0995
TCGA-AN-A0AK-01	7.43333	0	76	Positive	Negative	Negative	M0	N0	T2	Stage IIA	NO	71.53
TCGA-AN-A0FD-01	6.5	0	71	Positive	Positive	Positive	M0	N0	T2	Stage IIA	NO	58.6224
TCGA-AN-A0FF-01	4.66667	0	32	Positive	Negative	Positive	M0	N0	T1b	Stage IA	NO	63.308
TCGA-AN-A0FK-01	7.06667	0	88	Positive	Negative	Positive	M0	N0	T4	Stage IIIB	NO	39.0108
TCGA-AN-A0FN-01	7.26667	0	61	Positive	Negative	Positive	M0	N0	T1c	Stage IB	NO	56.4313
TCGA-AN-A0FS-01	6.36667	0	55	Positive	Negative	Negative	M0	N0	T1c	Stage IB		44.3264
TCGA-AN-A0FT-01	6.1	0	63	Positive	Positive	Positive	M0	N1	T2	Stage IIB	NO	54.1456
TCGA-AO-A03O-01	82.7667	1	69	Positive	Negative	Positive	M0	N0 (i-)	T2	Stage IIA	NO	64.6676
TCGA-AO-A03P-01	85.8667	0	54	Positive	Negative	Positive	M0	N1	T2	Stage IIB	YES	63.2637
TCGA-AO-A03V-01	29.5333	0	41	Positive	Negative	Positive	M0	N0 (i-)	T1c	Stage I	NO	46.6298
TCGA-AO-A0J3-01	10.0667	0	67	Positive	Negative	Positive	M0	N1b	T2	Stage IIB	YES	58.3233
TCGA-AO-A0J5-01	23.4667	0	48	Positive	Negative	Negative	M1	N1a	T4	Stage IV	YES	64.0557
TCGA-AO-A0J7-01	8.66667	0	71	Positive	Negative	Positive	M0	N1	T2	Stage IIB	YES	62.7709
TCGA-AO-A0J8-01	9.23333	0	61	Positive	Negative	Positive	M0	N0 (i+)	T2	Stage IIA	YES	48.9493
TCGA-AO-A0J9-01	41.8333	0	61	Positive	Negative	Positive	M0	N3	T2	Stage IIIC	YES	63.194
TCGA-AO-A12A-01	91.8	0	47	Positive	Negative	Positive	M0	N0 (i+)	T2	Stage IIA	NO	39.2891
TCGA-AO-A12H-01	28.7333	0	69	Positive	Negative	Positive	M0	N0 (i-)	T2	Stage IIA	NO	57.0416
TCGA-AR-A0TY-01	56.6333	1	54	Positive	Negative	Negative	M0	N0	T2	Stage IIA	NO	91.5414
TCGA-B6-A0I5-01	151.633	0	49	Positive	Negative	Positive	M0	N1b	T2	Stage IIB	NO	36.7628
TCGA-B6-A0I8-01	24.9667	1	46				M0	NX	T1	Stage X	NO	47.6209
TCGA-B6-A0IA-01	223.933	0	51	Positive	Negative	Positive	M0	N0 (i-)	T2	Stage IIA	NO	63.5656
TCGA-B6-A0IB-01	131.367	1	64	Positive	Negative	Positive	M1	N3	T3	Stage IV	NO	74.618
TCGA-B6-A0IC-01	51.4	1	90	Positive	Negative	Positive	MX	NX	T2	Stage X	NO	63.3404
TCGA-B6-A0IE-01	66.6	1	38	Negative	Negative	Negative	M0	N1b	TX	Stage Tis	YES	57.3695
TCGA-B6-A0IG-01	148.533	1	50	Positive		Positive	M0	N1b	T2	Stage IIB	YES	52.8789
TCGA-B6-A0IM-01	127.867	0	75	Positive	Negative	Positive	M0	N0 (i-)	T3	Stage IIB	NO	65.3702
TCGA-B6-A0IN-01	85.7667	1	45	Positive		Negative	MX	NX	T1c	Stage X	NO	74.2482
TCGA-B6-A0IO-01	111.667	0	66	Positive	Negative	Indeterminate	M0	N0 (i-)	T2	Stage IIA	NO	49.419
TCGA-B6-A0IP-01	112.467	0	74	Positive	Negative	Positive	M0	N0 (i-)	T1c	Stage IA	NO	50.9191
TCGA-BH-A0AY-01	25.9	0	62	Positive	Negative	Positive	M0	N0 (i-)	T2	Stage IIA	NO	58.5036
TCGA-BH-A0B0-01	47.5667	0	56	Positive	Negative	Positive	M0	N0	T1c	Stage I		26.7207
TCGA-BH-A0B4-01	39.7	0	65	Positive	Positive	Positive	M0	N2	T2	Stage IIIA	YES	59.0961
TCGA-BH-A0BD-01	18.4667	0	47	Positive	Negative	Positive	M0	N1a	T1c	Stage IIA	YES	50.2861
TCGA-BH-A0BO-01	36.1667	0	54	Positive	Negative	Positive	M0	N0	T1b	Stage I		21.3211
TCGA-BH-A0BP-01	49.3667	0	76	Positive	Negative	Positive	M0	N0	T1c	Stage I		39.423
TCGA-BH-A0BQ-01	27.5333	0	39	Positive	Negative	Positive	M0	N0	T1c	Stage I		41.9529
TCGA-BH-A0BR-01	54.4	0	59	Positive	Negative	Positive	M0	N0	T1c	Stage I		52.4604
TCGA-BH-A0BV-01	50.6333	0	78	Positive	Negative	Positive	M0	N1a	T2	Stage IIB	NO	43.0373
TCGA-BH-A0C1-01	44.6	0	61	Positive	Negative	Positive	M0	N2a	T3	Stage IIIA		56.695
TCGA-BH-A0C7-01	43.5	0	48	Positive	Positive	Negative	M0	N1mi	T2	Stage IIB		66.5394
TCGA-BH-A0DE-01	31.6	0	62	Positive	Negative	Positive	M0	N0	T2	Stage IIA		35.5781
TCGA-BH-A0DO-01	17.5	0	78	Positive	Negative	Positive	M0	N0	T1c	Stage I		15.8943
TCGA-BH-A0DT-01	39	0	41	Positive	Negative	Positive	M0	N1a	T1c	Stage IIA		39.0595
TCGA-BH-A0DX-01	48.0667	0	62	Positive	Negative	Positive	M0	N0	T1b	Stage I		47.1794
TCGA-BH-A0DZ-01	16.5	0	43	Positive	Positive	Positive	M0	N1a	T2	Stage IIB	NO	55.543
TCGA-BH-A0E7-01	45.4	0	79	Positive	Negative	Positive	M0	N1a	T2	Stage IIB	YES	50.6886
TCGA-BH-A0E9-01	46.8333	0	53	Positive	Negative	Positive	M0	N1a	T2	Stage IIB		40.477
TCGA-BH-A0EA-01	33.1	1	72	Positive	Negative	Positive	M0	N1a	T1c	Stage IIA		17.9314
TCGA-BH-A0EB-01	24.8333	0	69	Positive	Negative	Positive	M0	N0 (i-)	T1c	Stage IA	YES	38.33
TCGA-BH-A0EI-01	24.7667	0	51	Positive	Negative	Positive	M0	N1a	T1c	Stage IIA		50.4959
TCGA-BH-A0H5-01	36	0	45	Positive	Negative	Positive	M0	N0 (i-)	T1c	Stage I		56.4076
TCGA-BH-A0HO-01	2.53333	0	48	Positive	Negative	Positive	M0	N1a	T1c	Stage IIA	YES	54.5224
TCGA-BH-A0HQ-01	37.3667	0	56	Positive	Negative	Positive	M0	N0 (i+)	T2	Stage IIA	YES	30.1729
TCGA-BH-A0HU-01	13.0667	0	52	Positive	Negative	Positive	M0	N0 (i-)	T1c	Stage IA	YES	71.6701
TCGA-BH-A0HW-01	52	0	62	Positive	Negative	Negative	M0	N0 (i-)	T1c	Stage IA	YES	65.2171
TCGA-BH-A0W7-01	18.6	0	49	Positive	Negative	Positive	M0	N0 (i-)	T1c	Stage I	YES	52.9998
TCGA-BH-A18F-01	8.93333	0	50	Positive	Negative	Positive	M0	N0	T2	Stage IIA		59.5804
TCGA-BH-A18I-01	7.33333	0	53	Positive	Negative	Positive	cM0 (i+)	N1a	T1c	Stage IIA		57.6127
TCGA-BH-A18J-01	20.3667	1	56	Positive	Negative	Positive	M1	N2	T4b	Stage IV		64.8459
TCGA-BH-A18K-01	92.0667	1	46	Positive	Negative	Positive	M0	N0	T1	Stage I		54.3629
TCGA-BH-A18L-01	27.0333	1	50	Positive		Positive	M0	N1mi	T3	Stage IIIA		75.3715
TCGA-BH-A18M-01	73.5667	1	39	Positive	Positive	Positive	M0	N1	T3	Stage IIIA		51.4327
TCGA-BH-A18N-01	38.2667	1	88	Positive	Negative	Positive	M0	N1b	T2	Stage IIA	NO	58.0638
TCGA-BH-A18S-01	66.9667	1	79	Positive		Positive	M0	N0	T1c	Stage I		40.9772
TCGA-BH-A18U-01	52.1	1	72	Positive	Positive	Positive	M0	N2a	T2	Stage IIIA		82.1412
TCGA-D8-A13Y-01	12.0667	0	52	Positive	Negative	Positive	M0	N0	T1c	Stage IA	NO	83.6619
TCGA-D8-A140-01	13.4333	0	62	Positive	Positive	Positive	M0	N1a	T2	Stage IIB	NO	55.9248
TCGA-D8-A141-01	3.76667	0	40	Positive	Negative	Positive	M0	N1	T1c		NO	45.1873
TCGA-D8-A145-01	13.6667	0	80	Positive	Negative	Positive	M0	N1a	T1c	Stage IIA	NO	30.9645
TCGA-D8-A146-01	11.4667	0	57	Positive	Negative	Positive	MX	N0	T2	Stage IIA	NO	32.3575
TCGA-E2-A10A-01	40.9667	0	41	Positive	Negative	Positive	M0	N0 (i-)	T3	Stage IIB	YES	62.3851
TCGA-E2-A14O-01	39.0667	0	76	Positive	Negative	Positive	M0	N1a	T3	Stage IIIA	YES	57.9118
TCGA-E2-A14Q-01	32.4667	0	50	Positive	Negative	Positive	M0	N1mi	T2	Stage IIA	NO	42.8684
TCGA-E2-A14S-01	27.8	0	65	Positive	Negative	Positive	M0	N0	T1c	Stage I	YES	73.4089
TCGA-E2-A14T-01	29.6667	0	52	Positive	Negative	Positive	M0	N0	T2	Stage IIA	NO	55.9547
TCGA-E2-A14W-01	27.7667	0	78	Positive	Positive	Positive	M0	N0	T2	Stage IIA	NO	67.4681
TCGA-E2-A14Z-01	17.2667	0	64	Positive	Negative	Positive	M0	N0	T1c	Stage I	YES	64.3367
TCGA-E2-A153-01	19.5333	0	51	Positive	Negative	Positive	M0	N1a	T1c	Stage IIB	YES	45.8932
TCGA-E2-A154-01	10.8333	0	68	Positive	Negative	Positive	M0	N0	T1c	Stage I	YES	60.7721
TCGA-E2-A155-01	18.4333	0	58	Positive	Negative	Negative	M0	N1a	T2	Stage IIB	NO	73.7002
TCGA-E2-A156-01	16.0333	0	61	Positive	Negative	Positive	M0	N0	T1c	Stage I	YES	55.4087
TCGA-E2-A15A-01	16.7333	0	45	Positive	Negative	Positive	M0	N3a	T2	Stage IIIC	YES	68.3136
TCGA-E2-A15A-06	16.7333	0	45				M0	N3a	T2	Stage IIIC	YES	76.4645
TCGA-E2-A15C-01	16.5333	0	61	Positive	Negative	Positive	M0	N0	T1c	Stage I	YES	44.0444
TCGA-E2-A15D-01	10.5	0	47	Positive	Negative	Positive	M0	N0	T2	Stage IIA	YES	36.5548
TCGA-E2-A15E-01	17.2333	0	40	Positive	Positive	Positive	M0	N1a	T1c	Stage IIA	YES	42.7263
TCGA-E2-A15E-06	17.2333	0	40				M0	N1a	T1c	Stage IIA	YES	47.49
TCGA-E2-A15G-01	10.5	0	76	Positive	Negative	Positive	M0	N0	T2	Stage IIA	YES	38.819
TCGA-E2-A15H-01	1.4	0	38	Positive	Positive	Positive	M0	N1mi	T1c	Stage IIA	NO	47.5048
TCGA-E2-A15L-01	11.0333	0	65	Positive	Negative	Positive	M0	N0	T2	Stage IIA	NO	54.893
TCGA-E2-A15M-01	7.8	0	66	Positive	Negative	Positive	M0	N0	T2	Stage IIA	YES	63.9568
TCGA-E2-A15O-01	13.1667	0	89	Positive	Negative	Positive	M0	NX	T1c	Stage I	NO	58.018
TCGA-E2-A15P-01	10.5	0	61	Positive	Negative	Positive	M0	N0	T1c	Stage IA	YES	33.0382
TCGA-E2-A15R-01	11	0	64	Positive	Negative	Positive	M0	N1a	T1c	Stage IIA	YES	57.5835
TCGA-E2-A15S-01	9.13333	0	34	Positive	Negative	Negative	M0	N1	T2	Stage IIB	YES	73.9349
