# Supplementary material for: Identification of methylation sites and signature genes with prognostic value for luminal breast cancer
Source: BMC Cancer. 2018 Apr 11;18:405. doi: 10.1186/s12885-018-4314-9 (PMC5896050; doi:10.1186/s12885-018-4314-9)
Supplement: Supplementary file 17 — Table S12. DEGs screened from High and low risk groups. (XLS 31 kb) [file 12885_2018_4314_MOESM17_ESM.xls]

## Sheet: low-high-test-diff
Table S12. DEGs screened from High and low risk groups
Group	logFC	p.value	FDR	cor.with risk score
LTF	-0.47818	7.21e-13	8.99e-09	-0.539584
TMC5	-0.295322	2.18e-05	0.00468738	-0.533929
IRX1	-0.426959	1.53e-05	0.00381613	-0.517494
WNT11	-0.465703	2.09e-06	0.000930871	-0.512292
DIRAS3	-0.535112	1.34e-07	0.000111408	-0.5077
NEK10	-0.402122	1.3e-06	0.00062355	-0.49496
COL4A6	-0.479298	4.19e-07	0.000275018	-0.494056
TP63	-0.368783	1.72e-05	0.00404153	-0.489862
CHI3L2	-0.373424	5.02e-06	0.00160524	-0.486242
OGN	-0.328382	3.16e-05	0.00627509	-0.481888
TRIM29	-0.419986	3.85e-07	0.000266741	-0.478205
PHYHD1	-0.297149	8.75e-05	0.0136402	-0.473241
SH3RF2	-0.383811	1.75e-05	0.00404153	-0.472327
SFRP1	-0.286537	0.000137776	0.0190912	-0.470098
PIP	-0.406083	1.13e-08	1.76e-05	-0.460598
OSR1	-0.38823	0.000141466	0.0191763	-0.456876
SOX10	-0.667162	2.98e-10	9.29e-07	-0.456851
ZBTB16	-0.534347	1.1e-07	9.8e-05	-0.455954
ARHGEF38	-0.408218	2.04e-05	0.00450706	-0.455837
PIGR	-0.451421	5.09e-08	5.68e-05	-0.451606
COL17A1	-0.413694	5.78e-07	0.000343249	-0.445083
CCDC160	-0.338897	0.000140814	0.0191763	-0.443512
SLC34A2	-0.539789	3.88e-09	8.06e-06	-0.441673
NALCN	-0.348024	0.000380167	0.0398409	-0.440491
ANXA8	-0.475622	1.86e-06	0.000859113	-0.438012
CALML3	-0.585546	6.94e-09	1.24e-05	-0.436823
FAT2	-0.403391	1.38e-05	0.00366336	-0.435134
FCER1A	-0.368263	0.000199603	0.0244044	-0.432933
KRT17	-0.334404	1.4e-05	0.00366336	-0.431257
DSC3	-0.452162	9e-07	0.000487996	-0.42859
GRAMD2	-0.416822	4.1e-06	0.00146089	-0.427802
TCN1	-0.709351	3.52e-12	1.81e-08	-0.427573
CSDC2	-0.370991	0.00026143	0.0299109	-0.426771
KRT14	-0.443395	2.7e-08	3.37e-05	-0.423315
DSG3	-0.559698	6.46e-08	6.2e-05	-0.418812
KRT5	-0.400344	3.32e-07	0.000243551	-0.417176
SLPI	-0.316664	0.00010151	0.0152522	-0.416542
ADAMTS16	-0.358049	3.41e-05	0.00654248	-0.415353
SLC5A1	-0.471505	2.62e-07	0.000204213	-0.415263
VTCN1	-0.286205	3.74e-05	0.00698004	-0.414141
PROM1	-0.380189	5.45e-06	0.00169917	-0.407133
CYP4Z1	-0.549649	4.35e-12	1.81e-08	-0.404955
LGR6	-0.445362	8.1e-06	0.00234919	-0.404555
PDZK1IP1	-0.364381	4.29e-06	0.00148613	-0.403045
SERPINB5	-0.397211	2.93e-05	0.00599017	-0.40222
SEMA3E	-0.356505	1.59e-05	0.0038852	-0.397575
TFAP2B	-0.489492	5.69e-10	1.42e-06	-0.392941
GRP	-0.326677	0.00030851	0.034352	-0.390493
KRT6B	-0.456217	1.07e-06	0.000533759	-0.389865
MAK	-0.405782	0.000133188	0.0186628	-0.388968
KRT23	-0.285123	0.000252112	0.029384	-0.387479
TTC22	-0.457528	7.63e-06	0.00226557	-0.386593
CLIC6	-0.34724	2.24e-06	0.000963277	-0.38487
VWA2	-0.288187	0.000149097	0.0199389	-0.38485
PTPRT	-0.288674	3.96e-05	0.00726252	-0.381681
GABRP	-0.390275	4.57e-06	0.00154034	-0.379915
KRT16	-0.440509	2.29e-05	0.00484044	-0.379377
GPRIN2	-0.467904	2.61e-06	0.00108498	-0.371613
ST8SIA6	-0.309942	0.000316306	0.0349084	-0.369323
SLC24A2	-0.449688	5.5e-05	0.0095611	-0.368967
CD207	-0.371656	0.000353358	0.0386555	-0.364693
TMPRSS3	-0.350563	4.8e-06	0.00157528	-0.35774
ZNF385D	-0.404484	6.39e-05	0.0106003	-0.354392
KCND3	-0.329482	0.000279118	0.0313593	-0.349818
VIPR2	-0.500347	7.81e-07	0.000442721	-0.348475
NTRK3	-0.369368	0.000229226	0.0272255	-0.346671
MMP10	-0.36963	0.000176566	0.022242	-0.331011
SERPINA11	-0.307252	0.000106406	0.0154301	-0.329951
CYP4F22	-0.376973	3.41e-05	0.00654248	-0.329749
PPP1R1A	-0.334066	0.000276151	0.031308	-0.31866
VSIG2	-0.525129	9.84e-07	0.000511311	-0.316147
LRRC31	-0.55555	5.47e-08	5.68e-05	-0.313244
PPP1R1B	-0.323179	2.06e-05	0.00450706	-0.310001
C7	-0.312938	0.000150289	0.0199389	-0.308148
GP2	-0.310236	6.09e-05	0.0104039	-0.29904
ALOX15B	-0.342369	3.75e-05	0.00698004	-0.297037
MUCL1	-0.329921	6.46e-05	0.0106003	-0.29126
CNTN3	-0.339503	0.000365834	0.0386637	-0.287889
ANKRD30A	-0.323413	1.41e-05	0.00366336	-0.285603
MUC16	-0.423083	1.85e-05	0.00419479	-0.282843
PI16	-0.360535	0.000175714	0.022242	-0.276842
FOXI1	-0.359994	0.000130167	0.0184467	-0.275132
HMGCS2	-0.384447	3.56e-06	0.00140299	-0.262654
LCN2	-0.34247	0.000360432	0.0386637	-0.257441
RASSF10	-0.365191	0.000241242	0.0283823	-0.249257
SCGB2A2	-0.307075	1.04e-05	0.00294769	-0.229422
SCGB1D2	-0.33162	2.34e-05	0.00486369	-0.194732
PRODH	-0.312837	0.000456206	0.0470194	-0.187996
MSMB	0.410931	3.17e-05	0.00627509	0.173436
KCNJ3	0.412315	3.83e-06	0.00140482	0.251402
TBX1	0.33499	0.00018941	0.0233874	0.265094
MSI1	0.426023	6.06e-06	0.00184327	0.316257
APLP1	0.313439	0.000170701	0.0221751	0.344588
CECR2	0.583339	1.63e-08	2.26e-05	0.345205
CAMK2N2	0.381117	0.000222215	0.0266466	0.404115
ENHO	0.481453	4.51e-07	0.000281221	0.412636
ARHGAP11B	0.366488	0.000440412	0.0457698	0.595266
SPC24	0.425099	7.47e-05	0.0119434	0.635456
CENPI	0.337293	0.000203881	0.0246854	0.638465
FAM72A	0.390707	7.77e-05	0.0122658	0.6605
E2F8	0.374824	1.41e-05	0.00366336	0.670502
PRR11	0.400504	3.6e-06	0.00140299	0.670573
KIF14	0.284563	0.000361283	0.0386637	0.674505
MND1	0.432717	3.73e-06	0.00140482	0.675053
PIF1	0.441712	1.62e-05	0.0038852	0.698497
MYBL2	0.290008	5.4e-05	0.0095611	0.724053
NEIL3	0.360289	0.000105121	0.0154301	0.732839
ESPL1	0.269951	0.000365317	0.0386637	0.744669
MCM10	0.310902	0.000116546	0.0167063	0.749432
CDC45	0.33959	4.4e-05	0.00795252	0.752972
DEPDC1B	0.331035	0.000105424	0.0154301	0.759361
CDC25C	0.32142	0.000156854	0.0205908	0.759626
UBE2C	0.285495	9.16e-05	0.0140071	0.761218
AURKB	0.318006	9.21e-05	0.0140071	0.767924
SKA1	0.309128	0.000189177	0.0233874	0.769286
TROAP	0.319389	6.24e-05	0.0105161	0.77028
CKAP2L	0.303381	0.000172525	0.022181	0.780507
KIF18B	0.324827	5.52e-05	0.0095611	0.789733
BIRC5	0.301072	7.19e-05	0.011645	0.790472
FAM64A	0.315541	0.000260749	0.0299109	0.804032
CENPA	0.371616	1.53e-05	0.00381613	0.86058
