# Supplementary material for: Identification of methylation sites and signature genes with prognostic value for luminal breast cancer
Source: BMC Cancer. 2018 Apr 11;18:405. doi: 10.1186/s12885-018-4314-9 (PMC5896050; doi:10.1186/s12885-018-4314-9)
Supplement: Supplementary file 18 — Table S13–1. Biology process annotations for DEGs negatively correlated to High and Low risk. Table S13–2. Biology process annotations for DEGs positively correlated to High and Low risk. (XLS 23 kb) [file 12885_2018_4314_MOESM18_ESM.xls]

## Sheet: negative
Table S13-1：Biology process annotations for DEGs negatively correlated to High and Low risk
Category	Term	Count	PValue	Genes
GOTERM_BP_FAT	GO:0001655~urogenital system development	6	0.000134	OSR1, SFRP1, ALOX15B, SLC5A1, TP63, ZBTB16
GOTERM_BP_FAT	GO:0007398~ectoderm development	7	0.000266	COL17A1, KRT6B, KRT17, KRT5, KRT16, KRT14, TP63
GOTERM_BP_FAT	GO:0008544~epidermis development	6	0.0014163	COL17A1, KRT17, KRT5, KRT16, KRT14, TP63
GOTERM_BP_FAT	GO:0030001~metal ion transport	7	0.0179924	KCND3, SLC5A1, SLC24A2, LTF, NALCN, TCN1, SLC34A2
GOTERM_BP_FAT	GO:0048608~reproductive structure development	4	0.0191834	OSR1, SFRP1, ALOX15B, TP63
GOTERM_BP_FAT	GO:0006814~sodium ion transport	4	0.0208204	SLC5A1, SLC24A2, NALCN, SLC34A2
GOTERM_BP_FAT	GO:0007156~homophilic cell adhesion	4	0.0212413	DSG3, FAT2, DSC3, PTPRT
GOTERM_BP_FAT	GO:0006811~ion transport	9	0.0213437	KCND3, SLC5A1, SLC24A2, CLIC6, LTF, NALCN, TCN1, GABRP, SLC34A2
GOTERM_BP_FAT	GO:0006883~cellular sodium ion homeostasis	2	0.0223467	C7, TMPRSS3
GOTERM_BP_FAT	GO:0003006~reproductive developmental process	5	0.0303429	OSR1, SFRP1, ALOX15B, TP63, ZBTB16
GOTERM_BP_FAT	GO:0055078~sodium ion homeostasis	2	0.0311472	C7, TMPRSS3
GOTERM_BP_FAT	GO:0007155~cell adhesion	8	0.0372974	COL17A1, DSG3, FAT2, DSC3, PTPRT, CNTN3, COL4A6, MUC16
GOTERM_BP_FAT	GO:0022610~biological adhesion	8	0.0375429	COL17A1, DSG3, FAT2, DSC3, PTPRT, CNTN3, COL4A6, MUC16
GOTERM_BP_FAT	GO:0006812~cation transport	7	0.0377856	KCND3, SLC5A1, SLC24A2, LTF, NALCN, TCN1, SLC34A2
Table S13-2：Biology process annotations for DEGs positively correlated to High and Low risk
Category	Term	Count	PValue	Genes
GOTERM_BP_FAT	GO:0007049~cell cycle	11	3.42e-07	SPC24, CDC45, CENPA, E2F8, MND1, BIRC5, ESPL1, SKA1, AURKB, CDC25C, UBE2C
GOTERM_BP_FAT	GO:0022402~cell cycle process	9	3.58e-06	SPC24, CENPA, MND1, BIRC5, ESPL1, SKA1, AURKB, CDC25C, UBE2C
GOTERM_BP_FAT	GO:0051301~cell division	8	5.5e-07	SPC24, CECR2, BIRC5, ESPL1, SKA1, AURKB, CDC25C, UBE2C
GOTERM_BP_FAT	GO:0000279~M phase	8	1.14e-06	SPC24, MND1, BIRC5, ESPL1, SKA1, AURKB, CDC25C, UBE2C
GOTERM_BP_FAT	GO:0000278~mitotic cell cycle	8	2.51e-06	SPC24, CENPA, BIRC5, ESPL1, SKA1, AURKB, CDC25C, UBE2C
GOTERM_BP_FAT	GO:0022403~cell cycle phase	8	5.27e-06	SPC24, MND1, BIRC5, ESPL1, SKA1, AURKB, CDC25C, UBE2C
GOTERM_BP_FAT	GO:0000280~nuclear division	7	1.82e-06	SPC24, BIRC5, ESPL1, SKA1, AURKB, CDC25C, UBE2C
GOTERM_BP_FAT	GO:0007067~mitosis	7	1.82e-06	SPC24, BIRC5, ESPL1, SKA1, AURKB, CDC25C, UBE2C
GOTERM_BP_FAT	GO:0000087~M phase of mitotic cell cycle	7	2.02e-06	SPC24, BIRC5, ESPL1, SKA1, AURKB, CDC25C, UBE2C
GOTERM_BP_FAT	GO:0048285~organelle fission	7	2.3e-06	SPC24, BIRC5, ESPL1, SKA1, AURKB, CDC25C, UBE2C
GOTERM_BP_FAT	GO:0006259~DNA metabolic process	6	0.00169061	CDC45, NEIL3, CECR2, MND1, MCM10, CDC25C
GOTERM_BP_FAT	GO:0007017~microtubule-based process	5	0.000945	KIF14, CENPA, KIF18B, ESPL1, UBE2C
GOTERM_BP_FAT	GO:0051726~regulation of cell cycle	5	0.00253894	CDC45, BIRC5, ESPL1, CDC25C, UBE2C
GOTERM_BP_FAT	GO:0000910~cytokinesis	4	5e-05	CECR2, BIRC5, ESPL1, AURKB
GOTERM_BP_FAT	GO:0010564~regulation of cell cycle process	4	0.00103681	BIRC5, ESPL1, CDC25C, UBE2C
GOTERM_BP_FAT	GO:0007346~regulation of mitotic cell cycle	4	0.00236719	BIRC5, ESPL1, CDC25C, UBE2C
GOTERM_BP_FAT	GO:0033043~regulation of organelle organization	4	0.00642556	PIF1, ESPL1, SKA1, CDC25C
GOTERM_BP_FAT	GO:0007010~cytoskeleton organization	4	0.0407468	CENPA, CECR2, ESPL1, UBE2C
