# Supplementary material for: Identification of methylation sites and signature genes with prognostic value for luminal breast cancer
Source: BMC Cancer. 2018 Apr 11;18:405. doi: 10.1186/s12885-018-4314-9 (PMC5896050; doi:10.1186/s12885-018-4314-9)
Supplement: Supplementary file 19 — Table S14. KEGG pathways annotations for DEGs from High and Low risk. (XLSX 10 kb) [file 12885_2018_4314_MOESM19_ESM.xlsx]

## Sheet: Sheet1
Table S14：KEGG pathways annotations for DEGs from High and Low risk
Category	Term	Count	PValue	Genes
KEGG_PATHWAY	hsa04110:Cell cycle	3	0.0100651	CDC45, ESPL1, CDC25C
KEGG_PATHWAY	hsa05200:Pathways in cancer	4	0.0165868	BIRC5, WNT11, ZBTB16, COL4A6
KEGG_PATHWAY	hsa04720:Long-term potentiation	2	0.0256808	CALML3, PPP1R1A
KEGG_PATHWAY	hsa04916:Melanogenesis	2	0.035173	CALML3, WNT11
KEGG_PATHWAY	hsa04722:Neurotrophin signaling pathway	2	0.0419734	NTRK3, CALML3
KEGG_PATHWAY	hsa04310:Wnt signaling pathway	2	0.0485513	SFRP1, WNT11
